# Supplementary material for: Nollmotzite, Mg[UV(UVIO2)2O4F3]·4H2O, the first natural uranium oxide containing fluorine
Source: Acta Crystallogr B Struct Sci Cryst Eng Mater. 2018 Jun 28;74(Pt 4):362–9. doi: 10.1107/S2052520618007321 (PMC6108157; doi:10.1107/S2052520618007321)
Supplement: Supplementary file 1 [file b-74-00362-sup1.cif]

#=======================================================================
data_global

_audit_update_record
;
2018-02-21 # Formatted by publCIF
;
#=======================================================================

_audit_creation_method                   'Jana2006 Version : 23/01/2018'


# 1. PROCESSING SUMMARY (IUCr Office Use Only)

_journal_date_recd_electronic      2018-03-19
_journal_date_to_coeditor                ?
_journal_date_from_coeditor              ?
_journal_date_accepted     2018-05-15
_journal_date_printers_first             ?
_journal_date_printers_final             ?
_journal_date_proofs_out                 ?
_journal_date_proofs_in                  ?
_journal_coeditor_name                   ?
_journal_coeditor_code      LO5026SUP1
_journal_coeditor_notes
?
_journal_techeditor_code      B180732
_iucr_compatibility_tag          ACTA95
_journal_paper_category      FA
_journal_techeditor_notes
?
_journal_coden_ASTM                      ?
_journal_name_full                       'IUCrJ'
_journal_year                            ?
_journal_volume                          ?
_journal_issue                           ?
_journal_page_first                      ?
_journal_page_last                       ?
_journal_suppl_publ_number               ?
_journal_suppl_publ_pages                ?

#=======================================================================

# 2. SUBMISSION DETAILS

_publ_contact_author_name                ?
_publ_contact_author_address
?
_publ_contact_author_email               ?
_publ_contact_author_fax                 ?
_publ_contact_author_phone               ?

_publ_requested_journal                  'IUCrJ'
_publ_requested_category                 ?

_publ_contact_letter
?

#=======================================================================

# 3. TITLE AND AUTHOR LIST

_publ_section_title
;
Title (type here to add)
;

_publ_section_title_footnote
.
loop_
 _publ_author_name
 _publ_author_footnote
 _publ_author_address
; ?      # name
;
; ?      # footnote
;
; ?      # address
;

#=======================================================================

# 4. TEXT

_publ_section_synopsis
.
_publ_section_abstract
;
(type here to add abstract)
;

_publ_section_comment
;
(type here to add)
;

_publ_section_introduction
?
_publ_section_experimental
?
_publ_section_exptl_prep
;
(type here to add preparation details)
;

_publ_section_exptl_refinement
;
(type here to add refinement details)
;

_publ_section_exptl_solution
?
_publ_section_discussion
?
_publ_section_acknowledgements
;
(type here to add acknowledgements)
;

_publ_section_references
;
Petricek, V., Dusek, M. & Palatinus, L. (2006). Jana2006. Structure
Determination Software Programs. Institute of Physics, Praha, Czech Republic.

Palatinus, L. & Chapuis, G. (2007). <i>J. Appl. Cryst.</i> <b>40</b>, 786--790.

# enable this reference if Diamond ver. 2 was used for visualization
#Brandenburg, K. (1999). <i>DIAMOND</i>. Version. 2.1c. #Crystal Impact GbR,
Bonn, Germany.

# enable this reference if Diamond ver. 3 was used for visualization
#Brandenburg, K. & Putz, H. (2005). <i>DIAMOND</i> Version 3. #Crystal Impact
GbR, Postfach 1251, D-53002 Bonn, Germany.

# enable this reference if <i>SIR97</i> was used for solving of the structure
#Altomare, A., Burla, M. C., Camalli, M., Cascarano, G., Giacovazzo, C.,
#Guagliardi, A., Moliterni, A. G. G., Polidori, G., Spagna, R. (1997).
#<i>SIR97</i>. A Package for Crystal Structure Solution by Direct Methods #and
Refinement, Bari, Rome, Italy.

# use this reference if <i>SIR2002</i> was used for solving of the structure
#Burla, M.C., Camalli, M., Carrozzini, B., Cascarano, G., Giacovazzo, C.,
#Polidori, G., Spagna, R. #<i>SIR2002</i>: the program, J. Appl. Cryst,
(2003). <i>36</i>, 1103.

# enable this reference if bond valences were calculated #Brown, I. D. (1996).
<i>J. Appl. Cryst.</i> <b>29</b>, 479--480.

# enable this reference if <i>X-SHAPE</i> wase used for crystal shape
refinement #Stoe & Cie (1998). <i>X-SHAPE</i>. Stoe & Cie, Darmstadt, Germany.

# enable this reference if Flack coefficient was refined #Flack, H. D. (1983).
<i>Acta Cryst.</i> A<b>39</b>, 876--881.
;
_publ_section_figure_captions
;

;

_publ_section_table_legends
?

#=======================================================================
data_I
_database_code_depnum_ccdc_archive 'CCDC 1843381'


_atom_sites_solution_secondary   difmap
#Added by publCIF


_atom_sites_solution_primary   direct
#Added by publCIF


_refine_ls_matrix_type   full
#Added by publCIF


#=======================================================================

# 5. CHEMICAL DATA

_chemical_name_systematic
?
_chemical_name_common                    ?
_chemical_formula_moiety                 ?
_chemical_formula_structural             ?
_chemical_formula_analytical             ?
_chemical_formula_iupac                  ?
_chemical_formula_sum                    'Cu0.184 F3 H8 Mg0.816 O12 U3'
_chemical_formula_weight                 1002.7
_chemical_melting_point                  ?
_chemical_compound_source                ?
_chemical_absolute_configuration         ?

#=======================================================================

# 6. CRYSTAL DATA

_symmetry_cell_setting                   monoclinic
_symmetry_space_group_name_H-M           'C 1 m 1'
_symmetry_space_group_name_Hall          'C -2y'
_symmetry_Int_Tables_number              8

loop_
 _space_group_symop_id
 _space_group_symop_operation_xyz
 1   x,y,z
 2   x,-y,z
 3   x+1/2,y+1/2,z
 4   x+1/2,-y+1/2,z

_cell_length_a                           7.1015(12)
_cell_length_b                           11.7489(17)
_cell_length_c                           8.1954(14)
_cell_angle_alpha                        90
_cell_angle_beta                         98.087(14)
_cell_angle_gamma                        90
_cell_volume                             676.98(19)

loop_
 _twin_individual_id
 _twin_individual_mass_fraction_refined
 _twin_individual_twin_matrix_11
 _twin_individual_twin_matrix_12
 _twin_individual_twin_matrix_13
 _twin_individual_twin_matrix_21
 _twin_individual_twin_matrix_22
 _twin_individual_twin_matrix_23
 _twin_individual_twin_matrix_31
 _twin_individual_twin_matrix_32
 _twin_individual_twin_matrix_33
1 0.5892(12)
1 0 0
0 1 0
0 0 1
2 0.4108(12)
-1 0 0.3333
0 1 0
0 0 1

_cell_formula_units_Z                    2

_cell_measurement_reflns_used            695
_cell_measurement_theta_min              4.28
_cell_measurement_theta_max              27.77
_cell_measurement_temperature            295.9(7)
_cell_special_details
?

_exptl_crystal_density_diffrn            4.9188
_exptl_crystal_density_meas              ?
_exptl_crystal_density_method            ?
_exptl_crystal_F_000                     828

_exptl_absorpt_coefficient_mu            36.201
_exptl_crystal_description               prismatic
_exptl_crystal_size_max                  0.072
_exptl_crystal_size_mid                  0.012
_exptl_crystal_size_min                  0.009
_exptl_crystal_size_rad                  ?
_exptl_crystal_colour                    violet
_exptl_absorpt_correction_type           multi-scan
_exptl_absorpt_process_details
;
CrysAlisPro 1.171.38.43 (Rigaku Oxford Diffraction, 2015)
Empirical absorption correction using spherical harmonics,
 implemented in SCALE3 ABSPACK scaling algorithm.
;
_exptl_absorpt_correction_T_min          0.622
_exptl_absorpt_correction_T_max          1
loop_
 _exptl_crystal_face_index_h
 _exptl_crystal_face_index_k
 _exptl_crystal_face_index_l
 _exptl_crystal_face_perp_dist
 ? ? ? ?

#=======================================================================

# 7. EXPERIMENTAL DATA

_exptl_special_details                   ?

_diffrn_ambient_temperature              295.9
_diffrn_source                           'micro-focus sealed X-ray tube'
_diffrn_source_power                     ?
_diffrn_source_voltage                   ?
_diffrn_source_current                   ?
_diffrn_radiation_type                   'Mo K\a'
_diffrn_radiation_source                 'X-ray tube'
_diffrn_radiation_wavelength             0.71073
_diffrn_radiation_monochromator          'mirror'
_diffrn_measurement_device               ?
_diffrn_measurement_device_type          'SuperNova, Dual, Cu at zero, AtlasS2'
_diffrn_detector                         'CCD plate'
_diffrn_detector_area_resol_mean         5.2027
_diffrn_measurement_method               '\w scans'
_diffrn_measurement_specimen_support     ?

_diffrn_reflns_number                    3100
_diffrn_reflns_theta_min                 3.38
_diffrn_reflns_theta_max                 29.34
_diffrn_reflns_theta_full                21.28
_diffrn_measured_fraction_theta_max      0.79
_diffrn_measured_fraction_theta_full     0.96
_diffrn_reflns_av_R_equivalents          0.0441
_diffrn_reflns_av_unetI/netI             0.0763
_diffrn_reflns_limit_h_min               -8
_diffrn_reflns_limit_h_max               8
_diffrn_reflns_limit_k_min               -15
_diffrn_reflns_limit_k_max               15
_diffrn_reflns_limit_l_min               -8
_diffrn_reflns_limit_l_max               10
_diffrn_reflns_reduction_process         ?

_diffrn_standards_number                 ?
_diffrn_standards_interval_count         ?
_diffrn_standards_interval_time          ?
_diffrn_standards_decay_%                ?
loop_
_diffrn_standard_refln_index_h
_diffrn_standard_refln_index_k
_diffrn_standard_refln_index_l
  ? ? ?

_diffrn_radiation_probe                  x-ray

#=======================================================================

# 8. REFINEMENT DATA

_refine_special_details
?

_reflns_number_total                     2022
_reflns_number_gt                        1527
_reflns_threshold_expression             'I>3\s(I)'

_refine_ls_structure_factor_coef         Fsqd
_refine_ls_R_factor_gt                   0.0369
_refine_ls_wR_factor_gt                  0.0757
_refine_ls_R_factor_all                  0.0551
_refine_ls_wR_factor_ref                 0.0880
_refine_ls_goodness_of_fit_ref           1.09
_refine_ls_goodness_of_fit_gt            1.09
_refine_ls_restrained_S_gt               ?
_refine_ls_restrained_S_all              ?
_refine_ls_number_reflns                 2022
_refine_ls_number_parameters             56
_refine_ls_number_restraints             1
_refine_ls_number_constraints            11
_refine_ls_weighting_scheme              sigma
_refine_ls_weighting_details             'w=1/(\s^2^(I)+0.0004I^2^)'
_refine_ls_hydrogen_treatment            ?
_refine_ls_shift/su_max                  0.0302
_refine_ls_shift/su_mean                 0.0076
_refine_diff_density_max                 2.74
_refine_diff_density_min                 -2.25
_refine_ls_extinction_method             'none'
_refine_ls_extinction_coef               ?
_refine_ls_abs_structure_details
;  566 of Friedel pairs used in the refinement
;
_refine_ls_abs_structure_Flack           ?
_refine_ls_abs_structure_Rogers          ?

loop_
 _atom_type_symbol
 _atom_type_scat_dispersion_real
 _atom_type_scat_dispersion_imag
 _atom_type_scat_source
 Cu   0.3201  1.2651
 'International Tables Vol C tables 4.2.6.8 and 6.1.1.1'
 F    0.0171  0.0103
 'International Tables Vol C tables 4.2.6.8 and 6.1.1.1'
 H    0.0000  0.0000
 'International Tables Vol C tables 4.2.6.8 and 6.1.1.1'
 Mg   0.0486  0.0363
 'International Tables Vol C tables 4.2.6.8 and 6.1.1.1'
 O    0.0106  0.0060
 'International Tables Vol C tables 4.2.6.8 and 6.1.1.1'
 U   -9.6767  9.6646
 'International Tables Vol C tables 4.2.6.8 and 6.1.1.1'

_computing_data_collection
 'CrysAlisPro 1.171.38.43 (Rigaku OD, 2015)'
_computing_cell_refinement
 'CrysAlisPro 1.171.38.43 (Rigaku OD, 2015)'
_computing_data_reduction
 'CrysAlisPro 1.171.38.43 (Rigaku OD, 2015)'
_computing_structure_solution            ?
_computing_structure_refinement          ?
_computing_molecular_graphics            ?
_computing_publication_material          ?

#loop_
#_restr_distance_atom_site_label_1
#_restr_distance_site_symmetry_1
#_restr_distance_atom_site_label_2
#_restr_distance_site_symmetry_2
#_restr_distance_target
#_restr_distance_target_weight_param

#=======================================================================

# 9. FRACTIONAL ATOMIC COORDINATES AND ISOTROPIC OR EQUIVALENT 
# DISPLACEMENT PARAMETERS

loop_
 _atom_site_label
 _atom_site_type_symbol
 _atom_site_fract_x
 _atom_site_fract_y
 _atom_site_fract_z
 _atom_site_adp_type
 _atom_site_U_iso_or_equiv
 _atom_site_site_symmetry_multiplicity
 _atom_site_occupancy
 _atom_site_calc_flag
 _atom_site_refinement_flags
 _atom_site_disorder_assembly
 _atom_site_disorder_group
  U1 U 0.5007(4) 0.5 0.8023(5) Uani 0.0093(3) 2 1 d . . .
  U2 U 0.0010(4) 0.69427(4) 0.7998(4) Uani 0.00740(18) 4 1 d . . .
  Mg1 Mg 0.506(3) 0.5 0.302(4) Uani 0.014(2) 2 0.816(16) d . . .
  Cu1 Cu 0.506(3) 0.5 0.302(4) Uani 0.014(2) 2 0.184(16) d . . .
  O1 O 0.049(3) 0.691(2) 1.022(2) Uiso 0.017(6) 4 1 d . . .
  O2 O 0.317(3) 0.6380(18) 0.796(3) Uiso 0.0074(16) 4 1 d . . .
  F1 F 0.001(5) 0.5 0.820(4) Uiso 0.023(2) 2 1 d . . .
  F2 F 0.533(3) 0.5 1.072(4) Uiso 0.023(2) 2 1 d . . .
  O3 O 0.529(3) 0.6749(10) 0.304(3) Uiso 0.023(4) 4 1 d . . .
  O4 O 0.219(5) 0.5 0.211(5) Uiso 0.028(8) 2 1 d . . .
  O5 O -0.023(3) 0.692(2) 0.582(3) Uiso 0.013(5) 4 1 d . . .
  F3 F 0.438(3) 0.5 0.530(4) Uiso 0.023(2) 2 1 d . . .
  O6 O 0.685(3) 0.6450(18) 0.793(3) Uiso 0.0074(16) 4 1 d . . .
  O7 O 0.813(6) 0.5 0.391(7) Uiso 0.053(13) 2 1 d . . .

loop_
 _atom_site_aniso_label
 _atom_site_aniso_type_symbol
 _atom_site_aniso_U_11
 _atom_site_aniso_U_22
 _atom_site_aniso_U_33
 _atom_site_aniso_U_12
 _atom_site_aniso_U_13
 _atom_site_aniso_U_23
 U1 U 0.0091(3) 0.0043(4) 0.0149(6) 0 0.0027(3) 0
 U2 U 0.0055(2) 0.0013(2) 0.0155(4) 0.0000(13) 0.0020(2) -0.0034(13)
 Mg1 Mg 0.026(3) 0.007(3) 0.006(4) 0 -0.004(3) 0
 Cu1 Cu 0.026(3) 0.007(3) 0.006(4) 0 -0.004(3) 0

#=======================================================================

# 10. MOLECULAR GEOMETRY


loop_
 _geom_bond_atom_site_label_1
 _geom_bond_atom_site_label_2
 _geom_bond_site_symmetry_1
 _geom_bond_site_symmetry_2
 _geom_bond_distance
 _geom_bond_publ_flag
  U1 O2 . . 2.08(2) ?
  U1 O2 . 2_565 2.08(2) ?
  U1 F2 . . 2.19(3) ?
  U1 F3 . . 2.21(3) ?
  U1 O6 . . 2.16(2) ?
  U1 O6 . 2_565 2.16(2) ?
  U2 O1 . . 1.807(18) ?
  U2 O2 . . 2.34(2) ?
  U2 O2 . 4_465 2.36(2) ?
  U2 F1 . . 2.289(3) ?
  U2 O5 . . 1.77(2) ?
  U2 O6 . 1_455 2.31(2) ?
  U2 O6 . 4_465 2.30(2) ?
  Mg1 Cu1 . . 0 ?
  Mg1 F2 . 1_554 1.92(4) ?
  Mg1 O3 . . 2.061(12) ?
  Mg1 O3 . 2_565 2.061(12) ?
  Mg1 O4 . . 2.07(4) ?
  Mg1 F3 . . 1.99(4) ?
  Mg1 O7 . . 2.20(5) ?
  Cu1 F2 . 1_554 1.92(4) ?
  Cu1 O3 . . 2.061(12) ?
  Cu1 O3 . 2_565 2.061(12) ?
  Cu1 O4 . . 2.07(4) ?
  Cu1 F3 . . 1.99(4) ?
  Cu1 O7 . . 2.20(5) ?
  O1 O2 . . 2.91(3) ?
  O1 F1 . . 2.78(3) ?
  O1 O3 . 4_466 2.81(3) ?
  O1 O4 . 1_556 2.89(3) ?
  O1 O6 . 4_465 2.95(3) ?
  O2 F1 . . 2.80(4) ?
  O2 O5 . . 2.85(3) ?
  O2 O5 . 4_565 2.98(3) ?
  O2 F3 . . 2.94(4) ?
  O2 O6 . . 2.62(3) ?
  O2 O6 . 4_465 2.71(3) ?
  F1 O5 . . 2.98(3) ?
  F1 O5 . 2_565 2.98(3) ?
  F1 O6 . 1_455 2.80(4) ?
  F1 O6 . 2_465 2.80(4) ?
  F2 O3 . 1_556 2.80(3) ?
  F2 O3 . 2_566 2.80(3) ?
  F2 O4 . 1_556 2.65(5) ?
  O3 O5 . 4_565 2.83(3) ?
  O3 F3 . . 2.90(3) ?
  O3 O7 . . 2.90(3) ?
  O4 F3 . . 2.85(5) ?
  O5 O6 . 1_455 2.93(3) ?
  O5 O6 . 4_465 2.84(3) ?
  O5 O7 . 1_455 2.90(4) ?


#=======================================================================

# 11. STRUCTURE-FACTOR LIST

loop_
 _refln_index_h
 _refln_index_k
 _refln_index_l
 _refln_F_squared_calc
 _refln_F_squared_meas
 _refln_F_squared_sigma
 _refln_observed_status
 ? ? ? ? ? ? ?

loop_
 _twin_refln_datum_id
 _twin_refln_individual_id
 _twin_refln_index_h
 _twin_refln_index_k
 _twin_refln_index_l
 _twin_refln_F_squared_calc
 _twin_refln_F_squared_meas
 _twin_refln_F_squared_sigma
 _twin_refln_include_status
         1    1  -2   0   0 153865.00 160899.00   2661.95 o
         2    1   4   0   0 102194.00 106884.00   2573.61 o
         3    1  -4   0   0 100204.00 101538.00   3113.16 o
         4    2  -6   0   2  98509.90  98623.30   2946.05 o
         4    1   6   0   0  98509.90  98623.30   2946.05 o
         5    2   6   0  -2  97620.70 100154.00   3910.56 o
         5    1  -6   0   0  97620.70 100154.00   3910.56 o
         6    1  -8   0   0  25467.30  25430.50   2425.59 o
         7    1   1   1   0   4846.97   3363.84    300.81 o
         8    1  -1   1   0   4900.22   4438.17    250.68 o
         9    2  -3   1   1   1847.37   1210.41    315.14 o
         9    1   3   1   0   1847.37   1210.41    315.14 o
        10    2   3   1  -1   1628.32   1129.24    210.09 o
        10    1  -3   1   0   1628.32   1129.24    210.09 o
        11    1   5   1   0   1058.91   1229.51    212.48 o
        12    1  -5   1   0   1060.35    926.31    279.33 o
        13    1   7   1   0    406.79    575.36    219.64 <
        14    1  -7   1   0    320.59    272.16    186.22 <
        15    2   0   2   0   2461.03   3280.28    336.62 o
        15    1   0   2   0   2461.03   3280.28    336.62 o
        16    1   2   2   0   3479.70   4223.30    226.80 o
        17    1  -2   2   0   3086.07   4182.72    284.10 o
        18    1   4   2   0   1449.42   1542.26    219.64 o
        19    1  -4   2   0   1274.88   2026.90    329.46 o
        20    2  -6   2   2   2466.43   2282.35    267.39 o
        20    1   6   2   0   2466.43   2282.35    267.39 o
        21    2   6   2  -2   2570.14   2490.05    467.93 o
        21    1  -6   2   0   2570.14   2490.05    467.93 o
        22    1   8   2   0    854.32    637.43    286.49 <
        23    1  -8   2   0    869.78   1236.67    458.38 <
        24    1   1   3   0 107772.00 114748.00   1375.14 o
        25    1  -1   3   0 108468.00 113210.00   1513.61 o
        26    2  -3   3   1 162487.00 170675.00   2003.03 o
        26    1   3   3   0 162487.00 170675.00   2003.03 o
        27    2   3   3  -1 163305.00 166712.00   2549.74 o
        27    1  -3   3   0 163305.00 166712.00   2549.74 o
        28    1   5   3   0  39147.30  38207.90    857.08 o
        29    1  -5   3   0  39946.90  41060.80   1611.49 o
        30    1   7   3   0  29909.10  32280.00   2296.68 o
        31    1  -7   3   0  30001.70  30790.20   1733.25 o
        32    2   0   4   0  52415.10  54731.10   1399.01 o
        32    1   0   4   0  52415.10  54731.10   1399.01 o
        33    1   2   4   0  31906.80  29969.00    826.04 o
        34    1  -2   4   0  32236.00  32206.00    787.84 o
        35    1   4   4   0  18421.20  18987.00    773.52 o
        36    1  -4   4   0  18599.50  18638.40   1005.09 o
        37    2  -6   4   2  13005.90  13753.80   1532.71 o
        37    1   6   4   0  13005.90  13753.80   1532.71 o
        38    2   6   4  -2  12738.30  13085.30   1019.42 o
        38    1  -6   4   0  12738.30  13085.30   1019.42 o
        39    1   8   4   0   6599.20   8188.77   1320.23 o
        40    1  -8   4   0   6582.67   6073.54    849.91 o
        41    1   1   5   0   9877.41  11096.60    541.94 o
        42    1  -1   5   0   9906.84  11609.90    926.31 o
        43    2  -3   5   1  14795.70  17568.80    935.86 o
        43    1   3   5   0  14795.70  17568.80    935.86 o
        44    2   3   5  -1  15297.30  16461.10    623.11 o
        44    1  -3   5   0  15297.30  16461.10    623.11 o
        45    1   5   5   0   6605.04   6930.61    525.23 o
        46    1  -5   5   0   6571.79   6937.77    694.73 o
        47    1   7   5   0   3347.25   3929.65    888.11 o
        48    1  -7   5   0   3765.30   4263.89    689.96 o
        49    2   0   6   0 140183.00 156155.00   2883.97 o
        49    1   0   6   0 140183.00 156155.00   2883.97 o
        50    1   2   6   0  47596.60  49755.70   1296.36 o
        51    1  -2   6   0  47012.30  46029.00   1950.50 o
        52    1   4   6   0  35211.90  36553.40   1205.64 o
        53    1  -4   6   0  34718.80  36486.60   1492.12 o
        54    2  -6   6   2  36148.00  34111.10   2738.34 o
        54    1   6   6   0  36148.00  34111.10   2738.34 o
        55    2   6   6  -2  35675.20  37081.00   1800.10 o
        55    1  -6   6   0  35675.20  37081.00   1800.10 o
        56    1   8   6   0  10296.20  10805.40   1678.34 o
        57    1  -8   6   0   9949.82  10444.90   1162.66 o
        58    1   1   7   0  58535.80  58868.40   1800.10 o
        59    1  -1   7   0  58623.50  58963.90   2499.60 o
        60    2  -3   7   1  54935.10  55339.80   1523.16 o
        60    1   3   7   0  54935.10  55339.80   1523.16 o
        61    2   3   7  -1  54266.30  49705.60   1444.37 o
        61    1  -3   7   0  54266.30  49705.60   1444.37 o
        62    1   5   7   0  29706.50  29434.20   1430.05 o
        63    1  -5   7   0  29690.90  28796.80   1487.35 o
        64    1   7   7   0  16675.00  15775.90   1967.21 o
        65    1  -7   7   0  16296.00  15551.50   1296.36 o
        66    2   0   8   0   4842.72   5915.97    661.31 o
        66    1   0   8   0   4842.72   5915.97    661.31 o
        67    1   2   8   0   7502.71   6734.84   1088.65 o
        68    1  -2   8   0   7117.01   7649.22    771.13 o
        69    1   4   8   0   4110.45   3688.53    429.73 o
        70    1  -4   8   0   3939.98   3817.45    467.93 o
        71    2  -6   8   2   4299.17   5569.80   1200.86 o
        71    1   6   8   0   4299.17   5569.80   1200.86 o
        72    2   6   8  -2   4375.37   4180.33    651.76 o
        72    1  -6   8   0   4375.37   4180.33    651.76 o
        73    1   8   8   0   2810.76   1542.26    596.85 <
        74    1  -8   8   0   2821.17   4230.47   1026.58 o
        75    1   1   9   0   7631.18   7038.04    802.16 o
        76    1  -1   9   0   7952.49   8360.66    888.11 o
        77    2  -3   9   1  10736.00  10549.90    742.48 o
        77    1   3   9   0  10736.00  10549.90    742.48 o
        78    2   3   9  -1  10771.40  10115.40    785.45 o
        78    1  -3   9   0  10771.40  10115.40    785.45 o
        79    1   5   9   0   3641.54   4493.08   1100.59 o
        80    1  -5   9   0   3749.82   5008.76    911.98 o
        81    1   7   9   0   2734.72   2024.51    678.02 <
        82    1  -7   9   0   2806.49   3172.85    658.92 o
        83    2   0  10   0 100706.00  97243.40   4251.95 o
        83    1   0  10   0 100706.00  97243.40   4251.95 o
        84    1   2  10   0  58708.70  57770.20   1823.97 o
        85    1  -2  10   0  58827.70  58104.40   3060.64 o
        86    1   4  10   0  43338.20  43023.30   2079.42 o
        87    1  -4  10   0  42967.20  41645.70   1640.14 o
        88    2  -6  10   2  44540.90  45733.00   3764.92 o
        88    1   6  10   0  44540.90  45733.00   3764.92 o
        89    2   6  10  -2  44257.90  40172.70   2798.03 o
        89    1  -6  10   0  44257.90  40172.70   2798.03 o
        90    1   1  11   0    550.86    398.70    217.25 <
        91    1  -1  11   0    548.94    790.23    472.70 <
        92    2  -3  11   1    713.38    484.64    267.39 <
        92    1   3  11   0    713.38    484.64    267.39 <
        93    2   3  11  -1    812.64    348.56    241.13 <
        93    1  -3  11   0    812.64    348.56    241.13 <
        94    1   5  11   0    862.05    723.38    510.90 <
        95    1  -5  11   0    876.20   2427.98    699.51 o
        96    1  -7  11   0    344.21    -35.81    444.06 <
        97    2   0  12   0    340.85   1188.92    401.08 <
        97    1   0  12   0    340.85   1188.92    401.08 <
        98    1   2  12   0    155.63    205.32    291.26 <
        99    1  -2  12   0    157.94    568.20    420.18 <
       100    1   4  12   0     66.61   -193.38    429.73 <
       101    1  -4  12   0     63.73    381.98    243.51 <
       102    2   6  12  -2     39.76    446.44    355.72 <
       102    1  -6  12   0     39.76    446.44    355.72 <
       103    1   1  13   0  43175.60  44267.10   3528.57 o
       104    1  -1  13   0  42878.40  48839.00   3485.60 o
       105    2  -3  13   1  55685.50  55726.60   4177.94 o
       105    1   3  13   0  55685.50  55726.60   4177.94 o
       106    2   3  13  -1  55434.40  53090.90   2184.47 o
       106    1  -3  13   0  55434.40  53090.90   2184.47 o
       107    2   0  14   0   4480.66   6510.43   1449.15 o
       107    1   0  14   0   4480.66   6510.43   1449.15 o
       108    1   2  14   0    926.18    553.88    596.85 <
       109    1  -2  14   0    967.56   1100.59    654.15 <
       110    1  -1  15   0   1900.02   3043.93   1014.64 <
       111    1  -8   0   1  27657.40  27063.50   2480.50 o
       112    2   6   0  -1  98729.90  91325.10   3752.99 o
       112    1  -6   0   1  98729.90  91325.10   3752.99 o
       113    2  -6   0   1  98505.40  96866.20   2399.33 o
       113    1   6   0  -1  98505.40  96866.20   2399.33 o
       114    1  -4   0   1  77885.20  73794.40   2642.85 o
       115    1   4   0  -1  76134.30  76465.90   1809.65 o
       116    1  -2   0   1 109590.00 105041.00   1387.08 o
       117    1   2   0  -1 108807.00 102613.00   1542.26 o
       118    1   2   0   1  65761.40  65106.70   1826.36 o
       119    1  -2   0  -1  66345.60  66259.80   1828.75 o
       120    1  -4   0  -1  48991.90  48745.90   2203.57 o
       121    2  -6   0   3  64077.40  62468.60   2709.69 o
       121    1   6   0   1  64077.40  62468.60   2709.69 o
       122    2   6   0  -3  65251.50  69105.60   3237.31 o
       122    1  -6   0  -1  65251.50  69105.60   3237.31 o
       123    1  -8   0  -1  20972.30  23076.60   2299.06 o
       124    1  -7   1   1    226.89    279.33    248.29 <
       125    1   7   1  -1     84.33    460.77    274.55 <
       126    1  -5   1   1    684.51    735.32    229.19 o
       127    1   5   1  -1    586.72    723.38    140.86 o
       128    2   3   1   0   1641.22   1406.18    186.22 o
       128    1  -3   1   1   1641.22   1406.18    186.22 o
       129    2  -3   1   0   1372.04   1208.02    281.71 o
       129    1   3   1  -1   1372.04   1208.02    281.71 o
       130    1  -1   1   1     68.84    226.80     81.17 <
       131    1   1   1  -1     10.98    171.89     57.30 <
       132    1   1   1   1    129.30    222.03    119.37 <
       133    1  -1   1  -1    161.92    -11.94     59.68 <
       134    2  -3   1   2   1734.19   2356.36    432.12 o
       134    1   3   1   1   1734.19   2356.36    432.12 o
       135    2   3   1  -2   1874.36   2399.33    310.36 o
       135    1  -3   1  -1   1874.36   2399.33    310.36 o
       136    1   5   1   1    285.10    183.83    124.14 <
       137    1  -5   1  -1    235.90    210.09    131.31 <
       138    1   7   1   1     15.26    -66.85    159.96 <
       139    1  -7   1  -1      9.71     50.14    233.96 <
       140    1  -8   2   1   1416.43   1527.93    448.83 o
       141    1   8   2  -1   1526.26    790.23    331.85 <
       142    2   6   2  -1   3921.16   4046.64    611.17 o
       142    1  -6   2   1   3921.16   4046.64    611.17 o
       143    2  -6   2   1   3990.63   4889.39    735.32 o
       143    1   6   2  -1   3990.63   4889.39    735.32 o
       144    1  -4   2   1   3679.05   4562.31    477.48 o
       145    1   4   2  -1   3934.55   4259.11    434.51 o
       146    1  -2   2   1   1549.41   1845.46    195.77 o
       147    1   2   2  -1   1608.54   1952.89    222.03 o
       148    2   0   2  -1  15040.20  16776.20    830.81 o
       148    1   0   2  -1  15040.20  16776.20    830.81 o
       149    1   2   2   1   2448.37   2996.18    260.23 o
       150    1  -2   2  -1   2690.25   3022.44    288.88 o
       151    1   4   2   1   2426.33   2974.70    413.02 o
       152    1  -4   2  -1   2872.65   2559.29    367.66 o
       153    2  -6   2   3   3138.69   2492.44    386.76 o
       153    1   6   2   1   3138.69   2492.44    386.76 o
       154    2   6   2  -3   3171.09   3165.69    491.80 o
       154    1  -6   2  -1   3171.09   3165.69    491.80 o
       155    1   8   2   1    841.84    732.93    336.62 <
       156    1  -8   2  -1   1086.16    826.04    372.43 <
       157    1  -7   3   1  30696.10  31685.50   1706.99 o
       158    1   7   3  -1  31031.30  29902.10   2019.74 o
       159    1  -5   3   1  45812.70  46909.90   1718.93 o
       160    1   5   3  -1  47077.20  45847.60   1666.40 o
       161    2   3   3   0 158867.00 162739.00   2155.82 o
       161    1  -3   3   1 158867.00 162739.00   2155.82 o
       162    2  -3   3   0 159959.00 167462.00   2595.10 o
       162    1   3   3  -1 159959.00 167462.00   2595.10 o
       163    1  -1   3   1  82858.50  81591.70   1210.41 o
       164    1   1   3  -1  83269.30  82725.70   1334.55 o
       165    1   1   3   1  75610.30  74465.30   1258.16 o
       166    1  -1   3  -1  75058.50  73412.40   1162.66 o
       167    2  -3   3   2  95861.00 101868.00   1656.85 o
       167    1   3   3   1  95861.00 101868.00   1656.85 o
       168    2   3   3  -2  95718.20 100213.00   2043.61 o
       168    1  -3   3  -1  95718.20 100213.00   2043.61 o
       169    1   5   3   1  29195.40  27316.60    921.53 o
       170    1  -5   3  -1  28288.60  28799.20   1389.46 o
       171    1   7   3   1  21749.40  22054.80   1234.28 o
       172    1  -7   3  -1  21785.00  22446.30   1484.96 o
       173    1  -8   4   1   6428.80   7119.22    907.21 o
       174    1   8   4  -1   6402.17   6930.61   1117.30 o
       175    2   6   4  -1  12380.70  11669.60   1000.32 o
       175    1  -6   4   1  12380.70  11669.60   1000.32 o
       176    2  -6   4   1  12315.30  11991.90   1317.84 o
       176    1   6   4  -1  12315.30  11991.90   1317.84 o
       177    1  -4   4   1  13314.40  12681.80    697.12 o
       178    1   4   4  -1  12890.10  13386.10    861.85 o
       179    1  -2   4   1  29392.10  29627.60    802.16 o
       180    1   2   4  -1  29609.70  31031.40   1236.67 o
       181    2   0   4   1  14273.60  12915.80    713.83 o
       181    1   0   4   1  14273.60  12915.80    713.83 o
       182    2   0   4  -1  13984.50  14128.60    997.93 o
       182    1   0   4  -1  13984.50  14128.60    997.93 o
       183    1   2   4   1  19143.70  19378.50    744.87 o
       184    1  -2   4  -1  18865.60  19094.40    646.98 o
       185    1   4   4   1   9311.33   9062.56    503.74 o
       186    1  -4   4  -1   8950.73   8854.85    694.73 o
       187    2  -6   4   3   7843.56   6350.47    694.73 o
       187    1   6   4   1   7843.56   6350.47    694.73 o
       188    2   6   4  -3   7888.38   8174.44    857.08 o
       188    1  -6   4  -1   7888.38   8174.44    857.08 o
       189    1   8   4   1   5370.96   6159.48   1205.64 o
       190    1  -8   4  -1   5221.11   6916.29    935.86 o
       191    1  -7   5   1   6095.82   6073.54    797.39 o
       192    1   7   5  -1   6678.11   6355.25   1064.78 o
       193    1  -5   5   1   9452.34   9740.58    847.53 o
       194    1   5   5  -1  10063.60  10946.20    895.27 o
       195    2   3   5   0  17470.20  19142.10    649.37 o
       195    1  -3   5   1  17470.20  19142.10    649.37 o
       196    2  -3   5   0  18163.90  17838.60    950.18 o
       196    1   3   5  -1  18163.90  17838.60    950.18 o
       197    1  -1   5   1  21794.80  25194.20   1432.44 o
       198    1   1   5  -1  21662.10  24258.30    771.13 o
       199    1   1   5   1  16882.60  19407.10    771.13 o
       200    1  -1   5  -1  16965.60  18590.70   1239.06 o
       201    2  -3   5   2  16970.90  17910.20    811.72 o
       201    1   3   5   1  16970.90  17910.20    811.72 o
       202    2   3   5  -2  16386.90  19180.30    954.96 o
       202    1  -3   5  -1  16386.90  19180.30    954.96 o
       203    1   5   5   1   7290.85   7408.09    678.02 o
       204    1  -5   5  -1   7493.08   6052.05    654.15 o
       205    1   7   5   1   4399.65   3869.97    962.12 o
       206    1  -7   5  -1   4601.97   4268.66    699.51 o
       207    1  -8   6   1  10421.20  11337.70   1157.89 o
       208    1   8   6  -1  10163.30  11772.30   1599.56 o
       209    2   6   6  -1  33959.00  31964.80   1666.40 o
       209    1  -6   6   1  33959.00  31964.80   1666.40 o
       210    2  -6   6   1  33818.80  34946.70   2616.59 o
       210    1   6   6  -1  33818.80  34946.70   2616.59 o
       211    1  -4   6   1  24954.00  23986.20    830.81 o
       212    1   4   6  -1  23842.20  25435.30   1296.36 o
       213    1  -2   6   1  31609.00  30952.60   1558.97 o
       214    1   2   6  -1  31413.60  31673.60    997.93 o
       215    2   0   6   1  53418.10  56538.30   2542.58 o
       215    1   0   6   1  53418.10  56538.30   2542.58 o
       216    2   0   6  -1  53268.90  48791.20   2301.45 o
       216    1   0   6  -1  53268.90  48791.20   2301.45 o
       217    1   2   6   1  20764.90  20369.30   1117.30 o
       218    1  -2   6  -1  20749.30  19631.60    854.69 o
       219    1   4   6   1  16088.40  15945.40    871.40 o
       220    1  -4   6  -1  16522.50  16420.50   1026.58 o
       221    2  -6   6   3  22561.90  19431.00   1308.29 o
       221    1   6   6   1  22561.90  19431.00   1308.29 o
       222    2   6   6  -3  22973.00  26213.60   1547.03 o
       222    1  -6   6  -1  22973.00  26213.60   1547.03 o
       223    1   8   6   1   7769.47   9571.07   1599.56 o
       224    1  -8   6  -1   8008.98  10745.70   1706.99 o
       225    1  -7   7   1  15652.10  16979.20   1348.88 o
       226    1   7   7  -1  15337.60  15592.10   1895.59 o
       227    1  -5   7   1  29278.30  26700.60   1430.05 o
       228    1   5   7  -1  29332.80  28438.70   2408.88 o
       229    2   3   7   0  51613.40  52799.70   1458.70 o
       229    1  -3   7   1  51613.40  52799.70   1458.70 o
       230    2  -3   7   0  50951.00  50908.80   1812.03 o
       230    1   3   7  -1  50951.00  50908.80   1812.03 o
       231    1  -1   7   1  36838.20  38410.80   2117.62 o
       232    1   1   7  -1  37108.60  35720.20   1303.52 o
       233    1   1   7   1  35180.50  35830.00   2344.42 o
       234    1  -1   7  -1  35275.20  34199.40   2014.96 o
       235    2  -3   7   2  33207.70  36133.20   1704.60 o
       235    1   3   7   1  33207.70  36133.20   1704.60 o
       236    2   3   7  -2  33895.40  33189.60   1234.28 o
       236    1  -3   7  -1  33895.40  33189.60   1234.28 o
       237    1   5   7   1  20892.80  21742.00   1341.72 o
       238    1  -5   7  -1  20999.50  23062.20   1356.04 o
       239    1   7   7   1  11515.90  13710.80   1967.21 o
       240    1  -7   7  -1  11755.30  12204.40   1186.54 o
       241    1  -8   8   1   3797.68   3583.48    689.96 o
       242    1   8   8  -1   3945.54   4622.00   1227.12 o
       243    2   6   8  -1   5996.19   5820.47    787.84 o
       243    1  -6   8   1   5996.19   5820.47    787.84 o
       244    2  -6   8   1   6087.52   4994.43   1117.30 o
       244    1   6   8  -1   6087.52   4994.43   1117.30 o
       245    1  -4   8   1   6230.99   6114.12    491.80 o
       246    1   4   8  -1   6386.24   6018.63    701.89 o
       247    1  -2   8   1   6902.35   7221.87    737.71 o
       248    1   2   8  -1   7026.01   7472.55    658.92 o
       249    2   0   8   1   9724.30  10674.00    909.60 o
       249    1   0   8   1   9724.30  10674.00    909.60 o
       250    2   0   8  -1   9808.83   9793.10    859.46 o
       250    1   0   8  -1   9808.83   9793.10    859.46 o
       251    1   2   8   1   6844.83   7085.79    596.85 o
       252    1  -2   8  -1   6975.84   5987.59    541.94 o
       253    1   4   8   1   4487.34   4254.34   1014.64 o
       254    1  -4   8  -1   5043.96   4793.89    749.64 o
       255    2  -6   8   3   4435.57   4497.85   1243.83 o
       255    1   6   8   1   4435.57   4497.85   1243.83 o
       256    2   6   8  -3   4461.76   3946.37    845.14 o
       256    1  -6   8  -1   4461.76   3946.37    845.14 o
       257    1   8   8   1   2608.91   3289.83   1028.97 o
       258    1  -8   8  -1   2965.53   2265.64    763.97 <
       259    1  -7   9   1   2438.51   2934.11    604.01 o
       260    1   7   9  -1   2319.47   3571.54   1055.23 o
       261    1  -5   9   1   3747.61   2876.81    694.73 o
       262    1   5   9  -1   3899.87   5163.94   1169.82 o
       263    2   3   9   0  10074.20   9480.35   1050.45 o
       263    1  -3   9   1  10074.20   9480.35   1050.45 o
       264    2  -3   9   0  10118.80   9797.87    871.40 o
       264    1   3   9  -1  10118.80   9797.87    871.40 o
       265    1  -1   9   1   4844.61   4674.52    651.76 o
       266    1   1   9  -1   4739.19   4707.95    467.93 o
       267    1   1   9   1   4587.61   4328.35    491.80 o
       268    1  -1   9  -1   4621.57   3764.92    823.65 o
       269    2  -3   9   2   6124.42   6018.63    623.11 o
       269    1   3   9   1   6124.42   6018.63    623.11 o
       270    2   3   9  -2   6014.77   6519.98    615.95 o
       270    1  -3   9  -1   6014.77   6519.98    615.95 o
       271    1   5   9   1   2633.54   3569.16   1033.74 o
       272    1  -5   9  -1   2341.20   1728.47    479.87 o
       273    1   7   9   1   1678.24   3712.40   1222.35 o
       274    1  -7   9  -1   1638.31   1434.83    506.13 <
       275    2   6  10  -1  45083.00  42247.40   2950.82 o
       275    1  -6  10   1  45083.00  42247.40   2950.82 o
       276    2  -6  10   1  45031.80  45881.00   3626.45 o
       276    1   6  10  -1  45031.80  45881.00   3626.45 o
       277    1  -4  10   1  37578.00  35187.80   1558.97 o
       278    1   4  10  -1  37663.40  39084.10   1929.02 o
       279    1  -2  10   1  50287.60  51393.50   2809.97 o
       280    1   2  10  -1  50252.90  50128.20   2194.02 o
       281    2   0  10   1  63445.40  69234.50   3626.45 o
       281    1   0  10   1  63445.40  69234.50   3626.45 o
       282    2   0  10  -1  63224.50  67553.80   2108.07 o
       282    1   0  10  -1  63224.50  67553.80   2108.07 o
       283    1   2  10   1  40695.70  41001.10   1587.62 o
       284    1  -2  10  -1  41046.40  39019.60   1582.84 o
       285    1   4  10   1  29335.10  29775.60   1819.20 o
       286    1  -4  10  -1  29117.20  27364.30   1344.10 o
       287    2  -6  10   3  33190.50  36730.10   3476.05 o
       287    1   6  10   1  33190.50  36730.10   3476.05 o
       288    2   6  10  -3  33460.40  31122.10   2349.20 o
       288    1  -6  10  -1  33460.40  31122.10   2349.20 o
       289    1  -7  11   1    793.55    923.92    606.40 <
       290    1  -5  11   1   1711.97   1776.22    599.24 <
       291    1   5  11  -1   1841.68   1141.18    709.06 <
       292    2   3  11   0    987.25   1463.47    518.07 <
       292    1  -3  11   1    987.25   1463.47    518.07 <
       293    2  -3  11   0   1116.69   1313.07    415.41 o
       293    1   3  11  -1   1116.69   1313.07    415.41 o
       294    1  -1  11   1   2572.74   2583.16    773.52 o
       295    1   1  11  -1   2562.85    666.08    377.21 <
       296    1   1  11   1   2144.89   2669.11    525.23 o
       297    1  -1  11  -1   2172.11   2604.65    759.19 o
       298    2  -3  11   2   1148.13    -88.33    398.70 <
       298    1   3  11   1   1148.13    -88.33    398.70 <
       299    2   3  11  -2   1016.77   1021.81    300.81 o
       299    1  -3  11  -1   1016.77   1021.81    300.81 o
       300    1   5  11   1   1360.26    897.66    556.26 <
       301    1  -5  11  -1   1394.07   1516.00    539.55 <
       302    2   6  12  -1    217.47   -339.01    262.61 <
       302    1  -6  12   1    217.47   -339.01    262.61 <
       303    1  -4  12   1    207.25   -190.99    420.18 <
       304    1   4  12  -1    221.74    747.26    498.97 <
       305    1  -2  12   1     45.94    291.26    319.91 <
       306    1   2  12  -1     41.92     21.49    193.38 <
       307    2   0  12   1    714.19    861.85    446.44 <
       307    1   0  12   1    714.19    861.85    446.44 <
       308    2   0  12  -1    653.99    833.20    520.45 <
       308    1   0  12  -1    653.99    833.20    520.45 <
       309    1   2  12   1    123.88    236.35    460.77 <
       310    1  -2  12  -1    114.99    587.30    238.74 <
       311    1   4  12   1    144.09    339.01    775.90 <
       312    1  -4  12  -1    123.07    124.14    179.05 <
       313    1  -5  13   1  27529.60  23279.50   2229.83 o
       314    2   3  13   0  54179.50  47528.30   2124.78 o
       314    1  -3  13   1  54179.50  47528.30   2124.78 o
       315    2  -3  13   0  53920.60  55719.40   4189.88 o
       315    1   3  13  -1  53920.60  55719.40   4189.88 o
       316    1  -1  13   1  33462.70  35889.70   2991.41 o
       317    1   1  13  -1  34085.10  32046.00   3003.34 o
       318    1   1  13   1  32312.00  34185.10   3094.07 o
       319    1  -1  13  -1  31953.80  29992.90   2738.34 o
       320    2  -3  13   2  42916.20  48736.30   4010.83 o
       320    1   3  13   1  42916.20  48736.30   4010.83 o
       321    2   3  13  -2  43284.20  43720.40   2972.31 o
       321    1  -3  13  -1  43284.20  43720.40   2972.31 o
       322    1  -2  14   1    673.02    876.17    608.79 <
       323    1   2  14  -1    689.68   2160.59   1002.71 <
       324    2   0  14   1   2400.47   4325.96   1229.51 o
       324    1   0  14   1   2400.47   4325.96   1229.51 o
       325    2   0  14  -1   2382.68   2938.88    935.86 o
       325    1   0  14  -1   2382.68   2938.88    935.86 o
       326    1   2  14   1    561.02   1069.55    620.72 <
       327    1  -2  14  -1    538.17    276.94    522.84 <
       328    1  -1  15   1   2695.18   1508.83    783.07 <
       329    1  -1  15  -1   2486.59   2344.42    816.49 <
       330    1  -8   0   2  29675.20  30957.40   2638.07 o
       331    2   6   0   0  97417.40  90415.50   3698.08 o
       331    1  -6   0   2  97417.40  90415.50   3698.08 o
       332    2  -6   0   0  97304.70  90071.70   2093.75 o
       332    1   6   0  -2  97304.70  90071.70   2093.75 o
       333    1  -4   0   2  80642.10  85900.90   1761.90 o
       334    1   4   0  -2  82525.10  79309.30   1800.10 o
       335    1  -2   0   2  77722.30  72727.30   1317.84 o
       336    1   2   0  -2  77605.80  76370.40   1668.79 o
       337    1   2   0   2  78892.60  81646.60   2239.38 o
       338    1  -2   0  -2  77303.20  80419.40   2260.86 o
       339    1   4   0   2  61235.40  58804.00   2559.29 o
       340    1  -4   0  -2  60916.80  62117.70   2611.81 o
       341    2   6   0  -4  80568.00  86946.60   3836.55 o
       341    1  -6   0  -2  80568.00  86946.60   3836.55 o
       342    1  -8   0  -2  23106.70  22019.00   2427.98 o
       343    1  -7   1   2    372.34    768.74    346.17 <
       344    1   7   1  -2    427.02    556.26    229.19 <
       345    1  -5   1   2   1274.14    854.69    219.64 o
       346    1   5   1  -2   1390.41   1076.72    238.74 o
       347    2   3   1   1   1279.79    795.00    148.02 o
       347    1  -3   1   2   1279.79    795.00    148.02 o
       348    2  -3   1  -1   1455.28   1812.03    253.06 o
       348    1   3   1  -2   1455.28   1812.03    253.06 o
       349    1  -1   1   2   4066.05   3595.42    417.79 o
       350    1   1   1  -2   4266.92   4101.55    427.34 o
       351    1   1   1   2   1389.31   1069.55    174.28 o
       352    1  -1   1  -2   1398.28    847.53    171.89 o
       353    2  -3   1   3   1554.06   1463.47    353.33 o
       353    1   3   1   2   1554.06   1463.47    353.33 o
       354    2   3   1  -3   1362.84   1308.29    257.84 o
       354    1  -3   1  -2   1362.84   1308.29    257.84 o
       355    1   5   1   2   1586.58   1749.96    432.12 o
       356    1  -5   1  -2   1567.41   1630.59    374.82 o
       357    1   7   1   2    433.05    243.51    265.00 <
       358    1  -7   1  -2    439.87   -128.92    257.84 <
       359    1  -8   2   2    751.35   1157.89    401.08 <
       360    2   6   2   0   2502.03   2456.63    477.48 o
       360    1  -6   2   2   2502.03   2456.63    477.48 o
       361    2  -6   2   0   2663.30   3454.56    611.17 o
       361    1   6   2  -2   2663.30   3454.56    611.17 o
       362    1  -4   2   2    844.11   1210.41    217.25 o
       363    1   4   2  -2    770.30    635.05    274.55 <
       364    1  -2   2   2   2263.95   2833.84    288.88 o
       365    1   2   2  -2   2350.77   2735.96    279.33 o
       366    2   0   2   2   2004.98   2389.78    195.77 o
       366    1   0   2   2   2004.98   2389.78    195.77 o
       367    2   0   2  -2   2263.59   2425.59    346.17 o
       367    1   0   2  -2   2263.59   2425.59    346.17 o
       368    1   2   2   2    354.85    484.64    119.37 o
       369    1  -2   2  -2    599.59   1005.09    217.25 o
       370    1   4   2   2    645.44   1091.04    293.65 o
       371    1  -4   2  -2    737.02    840.36    245.90 o
       372    2  -6   2   4   1074.11    444.06    224.41 <
       372    1   6   2   2   1074.11    444.06    224.41 <
       373    2   6   2  -4   1283.61   1718.93    451.22 o
       373    1  -6   2  -2   1283.61   1718.93    451.22 o
       374    1   8   2   2    632.10    143.24    303.20 <
       375    1  -8   2  -2    533.69   1126.85    446.44 <
       376    1  -7   3   2  32129.00  34357.00   1802.48 o
       377    1   7   3  -2  32196.50  34576.70   2153.43 o
       378    1  -5   3   2  36842.30  37914.20   1272.48 o
       379    1   5   3  -2  36166.40  37618.20   1525.55 o
       380    2   3   3   1  97891.60  86600.40   1248.61 o
       380    1  -3   3   2  97891.60  86600.40   1248.61 o
       381    2  -3   3  -1  97826.20 104823.00   2055.55 o
       381    1   3   3  -2  97826.20 104823.00   2055.55 o
       382    1  -1   3   2  53847.50  51085.50   1086.27 o
       383    1   1   3  -2  53797.90  51099.80   1945.73 o
       384    1   1   3   2  39189.10  36188.20    928.70 o
       385    1  -1   3  -2  40382.40  37217.10    933.47 o
       386    2  -3   3   3  95694.70 100760.00   1981.54 o
       386    1   3   3   2  95694.70 100760.00   1981.54 o
       387    2   3   3  -3  97970.40 105246.00   2203.57 o
       387    1  -3   3  -2  97970.40 105246.00   2203.57 o
       388    1   5   3   2  30221.10  31461.10   1215.18 o
       389    1  -5   3  -2  31405.90  33177.60   1535.10 o
       390    1   7   3   2  25438.80  24489.90   2311.00 o
       391    1  -7   3  -2  26484.00  26908.30   1659.24 o
       392    1  -8   4   2   7712.02   7520.30    923.92 o
       393    1   8   4  -2   7643.53   7618.18   1153.11 o
       394    2   6   4   0  12870.80  12483.70   1014.64 o
       394    1  -6   4   2  12870.80  12483.70   1014.64 o
       395    2  -6   4   0  12594.20  12350.00   1370.37 o
       395    1   6   4  -2  12594.20  12350.00   1370.37 o
       396    1  -4   4   2  15618.60  15334.20    768.74 o
       397    1   4   4  -2  15825.30  16267.70    945.41 o
       398    1  -2   4   2  18896.60  19579.00    666.08 o
       399    1   2   4  -2  18912.10  20292.90    852.30 o
       400    2   0   4  -2  20829.20  20553.10   1310.68 o
       400    1   0   4  -2  20829.20  20553.10   1310.68 o
       401    1   2   4   2  21782.60  20479.10    792.62 o
       402    1  -2   4  -2  21523.20  20959.00   1005.09 o
       403    1   4   4   2  12449.10  13071.00    646.98 o
       404    1  -4   4  -2  12608.50  12462.20    876.17 o
       405    2  -6   4   4  12312.20  11065.60   1587.62 o
       405    1   6   4   2  12312.20  11065.60   1587.62 o
       406    2   6   4  -4  11880.20  11698.20   1033.74 o
       406    1  -6   4  -2  11880.20  11698.20   1033.74 o
       407    1   8   4   2   6086.12   7303.04   1360.82 o
       408    1  -8   4  -2   6276.01   5744.08    857.08 o
       409    1  -7   5   2   3653.99   3798.35    627.89 o
       410    1   7   5  -2   3441.56   4414.30    914.37 o
       411    1  -5   5   2   5450.52   5772.72    549.10 o
       412    1   5   5  -2   5242.71   6090.25    654.15 o
       413    2   3   5   1  14434.30  15202.90    666.08 o
       413    1  -3   5   2  14434.30  15202.90    666.08 o
       414    2  -3   5  -1  13765.50  14634.70    878.56 o
       414    1   3   5  -2  13765.50  14634.70    878.56 o
       415    1  -1   5   2   4471.81   4509.79    661.31 o
       416    1   1   5  -2   4061.58   4655.42    384.37 o
       417    1   1   5   2   5926.48   6804.08    637.43 o
       418    1  -1   5  -2   6281.78   6254.98    427.34 o
       419    2  -3   5   3   6692.10   7209.94    570.59 o
       419    1   3   5   2   6692.10   7209.94    570.59 o
       420    2   3   5  -3   7108.29   6715.75    689.96 o
       420    1  -3   5  -2   7108.29   6715.75    689.96 o
       421    1   5   5   2   3431.62   3743.44    584.91 o
       422    1  -5   5  -2   3736.58   5089.93    646.98 o
       423    1   7   5   2   2450.21   3674.20   1102.98 o
       424    1  -7   5  -2   2595.68   2365.91    561.04 o
       425    1  -8   6   2  11720.30  13245.30   1296.36 o
       426    1   8   6  -2  12010.60  12672.30   1697.44 o
       427    2   6   6   0  35690.90  35211.70   1776.22 o
       427    1  -6   6   2  35690.90  35211.70   1776.22 o
       428    2  -6   6   0  35638.00  34693.60   2580.78 o
       428    1   6   6  -2  35638.00  34693.60   2580.78 o
       429    1  -4   6   2  29122.90  28928.10    911.98 o
       430    1   4   6  -2  29775.20  29391.20   1382.30 o
       431    1  -2   6   2  27946.30  31714.20   1091.04 o
       432    1   2   6  -2  28176.90  28820.60   1148.34 o
       433    2   0   6   2  72799.90  83341.60   3308.93 o
       433    1   0   6   2  72799.90  83341.60   3308.93 o
       434    2   0   6  -2  72849.70  74761.30   1590.01 o
       434    1   0   6  -2  72849.70  74761.30   1590.01 o
       435    1   2   6   2  29914.70  31057.60   1499.28 o
       436    1  -2   6  -2  28912.30  29100.00   1050.45 o
       437    1   4   6   2  23298.40  26120.50   2346.81 o
       438    1  -4   6  -2  23218.10  23656.70   1542.26 o
       439    2  -6   6   4  31199.40  33409.20   2910.24 o
       439    1   6   6   2  31199.40  33409.20   2910.24 o
       440    2   6   6  -4  30848.90  31188.90   1797.71 o
       440    1  -6   6  -2  30848.90  31188.90   1797.71 o
       441    1   8   6   2   9373.32  10184.60   1742.80 o
       442    1  -8   6  -2   9244.94   9649.86   1453.92 o
       443    1  -7   7   2  17196.20  18605.00   1401.40 o
       444    1   7   7  -2  17613.60  14704.00   1895.59 o
       445    1  -5   7   2  28181.30  30090.70   1532.71 o
       446    1   5   7  -2  28545.50  29011.60   1556.58 o
       447    2   3   7   1  35680.40  37735.20   1210.41 o
       447    1  -3   7   2  35680.40  37735.20   1210.41 o
       448    2  -3   7  -1  36390.80  36286.00   1496.90 o
       448    1   3   7  -2  36390.80  36286.00   1496.90 o
       449    1  -1   7   2  38487.30  41843.90   2327.71 o
       450    1   1   7  -2  38961.80  36522.40   1282.03 o
       451    1   1   7   2  32665.40  32900.70   1568.52 o
       452    1  -1   7  -2  32969.10  31819.20   1117.30 o
       453    2  -3   7   3  37397.10  36286.00   1391.85 o
       453    1   3   7   2  37397.10  36286.00   1391.85 o
       454    2   3   7  -3  37089.90  33891.50   1258.16 o
       454    1  -3   7  -2  37089.90  33891.50   1258.16 o
       455    1   5   7   2  24380.80  23272.30   2423.21 o
       456    1  -5   7  -2  24614.80  24368.20   1790.55 o
       457    1   7   7   2  14475.70  16539.90   2234.60 o
       458    1  -7   7  -2  14640.20  15907.20   1372.75 o
       459    1  -8   8   2   2775.77   2349.20    744.87 o
       460    1   8   8  -2   3054.50   3230.15    900.05 o
       461    2   6   8   0   4280.26   3719.56    611.17 o
       461    1  -6   8   2   4280.26   3719.56    611.17 o
       462    2  -6   8   0   4452.25   4481.14   1057.62 o
       462    1   6   8  -2   4452.25   4481.14   1057.62 o
       463    1  -4   8   2   3182.79   2795.64    329.46 o
       464    1   4   8  -2   3055.96   3667.04    549.10 o
       465    1  -2   8   2   5414.42   6295.56    709.06 o
       466    1   2   8  -2   5577.28   5543.53    565.81 o
       467    2   0   8   2   3103.28   3476.05    553.88 o
       467    1   0   8   2   3103.28   3476.05    553.88 o
       468    2   0   8  -2   3154.35   3459.34    417.79 o
       468    1   0   8  -2   3154.35   3459.34    417.79 o
       469    1   2   8   2   3395.26   4834.48    549.10 o
       470    1  -2   8  -2   3575.05   3600.19    410.63 o
       471    1   4   8   2   2462.89   2848.16    577.75 o
       472    1  -4   8  -2   2600.80   2566.45    530.00 o
       473    2  -6   8   4   2545.87   1948.12    883.34 <
       473    1   6   8   2   2545.87   1948.12    883.34 <
       474    2   6   8  -4   2673.19   3163.30    735.32 o
       474    1  -6   8  -2   2673.19   3163.30    735.32 o
       475    1  -8   8  -2   2183.91   1933.79    589.69 o
       476    1  -7   9   2   3117.26   3282.67    689.96 o
       477    1   7   9  -2   3019.07   4063.35   1105.36 o
       478    1  -5   9   2   3676.20   4321.19    627.89 o
       479    1   5   9  -2   3608.46   4844.03   1186.54 o
       480    2   3   9   1   6573.85   6921.06    921.53 o
       480    1  -3   9   2   6573.85   6921.06    921.53 o
       481    2  -3   9  -1   6541.17   6634.57   1203.25 o
       481    1   3   9  -2   6541.17   6634.57   1203.25 o
       482    1  -1   9   2   5193.41   6164.26   1028.97 o
       483    1   1   9  -2   5027.49   5113.80    568.20 o
       484    1   1   9   2   3714.59   4516.95    530.00 o
       485    1  -1   9  -2   3922.38   4416.68    458.38 o
       486    2  -3   9   3   7710.33   8394.08    950.18 o
       486    1   3   9   2   7710.33   8394.08    950.18 o
       487    2   3   9  -3   7923.13   8439.45    711.44 o
       487    1  -3   9  -2   7923.13   8439.45    711.44 o
       488    1   5   9   2   3295.63   3559.61   1083.88 o
       489    1  -5   9  -2   3396.07   3581.09    709.06 o
       490    1   7   9   2   2468.38   4316.41   1341.72 o
       491    1  -7   9  -2   2741.61   1363.20    577.75 <
       492    2   6  10   0  44325.00  40459.20   3063.03 o
       492    1  -6  10   2  44325.00  40459.20   3063.03 o
       493    2  -6  10   0  44096.80  38566.00   3354.29 o
       493    1   6  10  -2  44096.80  38566.00   3354.29 o
       494    1  -4  10   2  37349.20  33896.30   1551.81 o
       495    1   4  10  -2  37878.80  35863.50   1823.97 o
       496    1  -2  10   2  43425.30  42851.40   2635.69 o
       497    1   2  10  -2  43208.80  44854.40   1797.71 o
       498    2   0  10   2  64891.80  68031.20   3760.15 o
       498    1   0  10   2  64891.80  68031.20   3760.15 o
       499    2   0  10  -2  64704.00  64517.00   1986.31 o
       499    1   0  10  -2  64704.00  64517.00   1986.31 o
       500    1   2  10   2  42081.00  46382.30   3435.46 o
       501    1  -2  10  -2  42127.70  42462.20   1568.52 o
       502    1   4  10   2  32228.90  33203.90   2017.35 o
       503    1  -4  10  -2  32297.90  33029.60   1874.11 o
       504    2  -6  10   4  38423.00  41330.60   3805.51 o
       504    1   6  10   2  38423.00  41330.60   3805.51 o
       505    2   6  10  -4  37898.80  35799.00   2487.67 o
       505    1  -6  10  -2  37898.80  35799.00   2487.67 o
       506    1  -5  11   2    707.98    -83.56    444.06 <
       507    1   5  11  -2    671.81    885.72    539.55 <
       508    2   3  11   1    882.67    933.47    515.68 <
       508    1  -3  11   2    882.67    933.47    515.68 <
       509    2  -3  11  -1    730.29    181.44    179.05 <
       509    1   3  11  -2    730.29    181.44    179.05 <
       510    1  -1  11   2    275.67    293.65    222.03 <
       511    1   1  11  -2    219.66    479.87    222.03 <
       512    1   1  11   2    347.02    642.21    587.30 <
       513    1  -1  11  -2    393.88    666.08    207.70 o
       514    2  -3  11   3    313.75   -217.25    635.05 <
       514    1   3  11   2    313.75   -217.25    635.05 <
       515    2   3  11  -3    328.75    195.77    159.96 <
       515    1  -3  11  -2    328.75    195.77    159.96 <
       516    1   5  11   2    398.42   1582.84   1045.68 <
       517    1  -5  11  -2    476.72    768.74    420.18 <
       518    2   6  12   0     17.74   -821.26    666.08 <
       518    1  -6  12   2     17.74   -821.26    666.08 <
       519    1  -4  12   2     65.08    642.21    527.61 <
       520    1   4  12  -2    113.58    128.92    372.43 <
       521    1  -2  12   2     57.59    417.79    484.64 <
       522    1   2  12  -2    102.17   1508.83    804.55 <
       523    2   0  12   2    137.81   -730.54    561.04 <
       523    1   0  12   2    137.81   -730.54    561.04 <
       524    2   0  12  -2    210.75    200.54    334.23 <
       524    1   0  12  -2    210.75    200.54    334.23 <
       525    1   2  12   2    262.47    284.10    441.67 <
       526    1  -2  12  -2    338.11    546.71    319.91 <
       527    1   4  12   2     57.51    343.79    281.71 <
       528    1  -5  13   2  26494.40  23702.10   2404.11 o
       529    2   3  13   1  44215.50  44248.00   3031.99 o
       529    1  -3  13   2  44215.50  44248.00   3031.99 o
       530    2  -3  13  -1  44508.00  47089.00   3884.29 o
       530    1   3  13  -2  44508.00  47089.00   3884.29 o
       531    1  -1  13   2  32427.70  30740.10   2788.48 o
       532    1   1  13  -2  32905.30  27937.30   2795.64 o
       533    1   1  13   2  30629.10  30804.60   3144.20 o
       534    1  -1  13  -2  30485.90  29057.00   2688.21 o
       535    2  -3  13   3  42174.50  45518.10   3991.73 o
       535    1   3  13   2  42174.50  45518.10   3991.73 o
       536    2   3  13  -3  42176.10  43316.90   3098.84 o
       536    1  -3  13  -2  42176.10  43316.90   3098.84 o
       537    1  -4  14   2   1124.41   1855.01    670.86 <
       538    1  -2  14   2    817.37   1124.46    670.86 <
       539    1   2  14  -2    804.25     -4.77    317.52 <
       540    2   0  14   2   3795.52   3289.83    966.90 o
       540    1   0  14   2   3795.52   3289.83    966.90 o
       541    2   0  14  -2   3779.03   5101.87   1260.55 o
       541    1   0  14  -2   3779.03   5101.87   1260.55 o
       542    1   2  14   2   1025.17   1986.31   1024.19 <
       543    1  -2  14  -2    963.79   1110.14    754.42 <
       544    1  -1  15   2   1493.92   1957.66    974.06 <
       545    1  -1  15  -2   1563.91   1406.18    618.34 <
       546    1  -8   0   3  21418.00  22224.30   2234.60 o
       547    2   6   0   1  64864.50  62284.80   3117.94 o
       547    1  -6   0   3  64864.50  62284.80   3117.94 o
       548    1  -4   0   3  42280.00  40970.10   1310.68 o
       549    1  -2   0   3  52559.30  51214.40   1685.50 o
       550    1   2   0   3  57394.30  55425.80   2048.39 o
       551    1  -2   0  -3  58414.10  51257.40   2060.32 o
       552    1   4   0   3  55330.70  57369.10   2616.59 o
       553    1  -4   0  -3  55923.00  56199.30   2647.62 o
       554    2   6   0  -5  67007.10  67088.20   3495.15 o
       554    1  -6   0  -3  67007.10  67088.20   3495.15 o
       555    1  -8   0  -3  19970.00  19497.90   2222.67 o
       556    1  -7   1   3     26.56    501.35    284.10 <
       557    1   7   1  -3     13.91    355.72    179.05 <
       558    1  -5   1   3    128.80     59.68     74.01 <
       559    1   5   1  -3    189.90    422.57    231.58 <
       560    2   3   1   2   1104.45    966.90    150.41 o
       560    1  -3   1   3   1104.45    966.90    150.41 o
       561    2  -3   1  -2    962.91    818.88    253.06 o
       561    1   3   1  -3    962.91    818.88    253.06 o
       562    1  -1   1   3     33.61    432.12    231.58 <
       563    1   1   1   3   1208.71    833.20    176.67 o
       564    2  -3   1   4    555.46    331.85    148.02 <
       564    1   3   1   3    555.46    331.85    148.02 <
       565    2   3   1  -4    613.06    427.34    186.22 <
       565    1  -3   1  -3    613.06    427.34    186.22 <
       566    1   5   1   3    317.16    102.66    207.70 <
       567    1  -5   1  -3    465.59    453.61    238.74 <
       568    1   7   1   3     17.71   1210.41    670.86 <
       569    1  -7   1  -3     67.47    563.43    393.92 <
       570    1  -8   2   3   1253.71   1236.67    403.47 o
       571    2   6   2   1   3003.84   2855.33    377.21 o
       571    1  -6   2   3   3003.84   2855.33    377.21 o
       572    2  -6   2  -1   2880.43   2485.28    546.71 o
       572    1   6   2  -3   2880.43   2485.28    546.71 o
       573    1  -4   2   3   2275.26   2182.08    219.64 o
       574    1   4   2  -3   2110.20   2036.45    434.51 o
       575    1  -2   2   3    690.29   1277.26    222.03 o
       576    1   2   2  -3    705.23   1427.66    339.01 o
       577    1   2   2   3   1559.06   2108.07    360.50 o
       578    1  -2   2  -3   1567.31   1656.85    327.07 o
       579    1   4   2   3   1178.93   1382.30    279.33 o
       580    1  -4   2  -3   1258.70   1804.87    346.17 o
       581    2   6   2  -5   3221.70   2478.12    479.87 o
       581    1  -6   2  -3   3221.70   2478.12    479.87 o
       582    1   8   2   3   1195.92   1346.49    632.66 <
       583    1  -8   2  -3   1116.36    422.57    384.37 <
       584    1  -7   3   3  22870.10  25301.60   1563.74 o
       585    1   7   3  -3  23184.00  25569.00   1850.23 o
       586    1  -5   3   3  25586.90  26452.30   1076.72 o
       587    1   5   3  -3  26056.70  23702.10   1205.64 o
       588    2   3   3   2  93940.40  96961.70   2065.10 o
       588    1  -3   3   3  93940.40  96961.70   2065.10 o
       589    2  -3   3  -2  96186.10 104680.00   3153.75 o
       589    1   3   3  -3  96186.10 104680.00   3153.75 o
       590    1  -1   3   3  45879.00  44902.10   1083.88 o
       591    1   1   3  -3  45889.30  46723.70   1983.93 o
       592    1   1   3   3  61574.90  61055.30   1365.59 o
       593    2  -3   3   4  98391.90 102816.00   2922.17 o
       593    1   3   3   3  98391.90 102816.00   2922.17 o
       594    2   3   3  -4  98644.30 104928.00   2900.69 o
       594    1  -3   3  -3  98644.30 104928.00   2900.69 o
       595    1   5   3   3  30942.30  27541.00   1382.30 o
       596    1  -5   3  -3  30629.60  31461.10   1585.23 o
       597    1   7   3   3  22960.70  22797.20   2432.76 o
       598    1  -7   3  -3  22412.90  22864.10   1594.78 o
       599    1  -8   4   3   5065.08   5997.14    866.62 o
       600    1   8   4  -3   5190.78   6586.83   1009.87 o
       601    2   6   4   1   8029.43   8389.31    699.51 o
       601    1  -6   4   3   8029.43   8389.31    699.51 o
       602    2  -6   4  -1   8180.87   6737.23    988.38 o
       602    1   6   4  -3   8180.87   6737.23    988.38 o
       603    1  -4   4   3   7843.00   7477.33    362.88 o
       604    1   4   4  -3   7687.53   6718.13    902.44 o
       605    1  -2   4   3  17328.80  18464.10    828.43 o
       606    1   2   4  -3  17490.60  16644.90   1353.65 o
       607    2   0   4  -3  16917.60  17110.50   1282.03 o
       607    1   0   4  -3  16917.60  17110.50   1282.03 o
       608    1   2   4   3  16166.90  15723.40    921.53 o
       609    1  -2   4  -3  16296.50  15255.50    895.27 o
       610    1   4   4   3  11261.20  11096.60    804.55 o
       611    1  -4   4  -3  11220.20  11672.00    888.11 o
       612    2  -6   4   5   8191.83   8871.56    931.09 o
       612    1   6   4   3   8191.83   8871.56    931.09 o
       613    2   6   4  -5   8098.49   8840.53    940.63 o
       613    1  -6   4  -3   8098.49   8840.53    940.63 o
       614    1   8   4   3   4616.88   5183.04   1282.03 o
       615    1  -8   4  -3   4629.72   4918.04   1169.82 o
       616    1  -7   5   3   4585.17   4223.30    646.98 o
       617    1   7   5  -3   4366.43   4547.99    940.63 o
       618    1  -5   5   3   7386.03   7262.46    611.17 o
       619    1   5   5  -3   7113.18   6080.70    658.92 o
       620    2   3   5   2   8155.69   9136.57    527.61 o
       620    1  -3   5   3   8155.69   9136.57    527.61 o
       621    2  -3   5  -2   8321.39   7938.09    635.05 o
       621    1   3   5  -3   8321.39   7938.09    635.05 o
       622    1   1   5  -3  12271.60  12003.80   1155.50 o
       623    1  -1   5  -3   8300.97   8702.06    539.55 o
       624    2  -3   5   4  10890.30  11149.10    627.89 o
       624    1   3   5   3  10890.30  11149.10    627.89 o
       625    2   3   5  -4  10266.20  11223.10    914.37 o
       625    1  -3   5  -3  10266.20  11223.10    914.37 o
       626    1   5   5   3   7263.38   6870.93    666.08 o
       627    1  -5   5  -3   6577.58   7508.36    792.62 o
       628    1   7   5   3   4584.06   4113.48   1048.07 o
       629    1  -7   5  -3   4208.77   3657.49    670.86 o
       630    1  -8   6   3   8169.03   8284.26   1009.87 o
       631    1   8   6  -3   7710.53   8487.19   1322.62 o
       632    2   6   6   1  22909.90  23114.80   1451.54 o
       632    1  -6   6   3  22909.90  23114.80   1451.54 o
       633    2  -6   6  -1  23101.20  23298.60   2127.17 o
       633    1   6   6  -3  23101.20  23298.60   2127.17 o
       634    1  -4   6   3  15123.70  14369.70    728.16 o
       635    1   4   6  -3  13944.50  13842.10   1539.87 o
       636    1  -2   6   3  18282.90  17724.00    771.13 o
       637    1   2   6  -3  17788.90  16337.00    871.40 o
       638    2   0   6   3  46678.60  47268.10   1843.07 o
       638    1   0   6   3  46678.60  47268.10   1843.07 o
       639    2   0   6  -3  46606.80  47893.60   2404.11 o
       639    1   0   6  -3  46606.80  47893.60   2404.11 o
       640    1   2   6   3  19462.00  18519.00   1000.32 o
       641    1  -2   6  -3  19758.70  19113.50    897.66 o
       642    1   4   6   3  18958.00  18359.10   1353.65 o
       643    1  -4   6  -3  19494.90  19416.70   1389.46 o
       644    2  -6   6   5  23438.20  21699.00   2614.20 o
       644    1   6   6   3  23438.20  21699.00   2614.20 o
       645    2   6   6  -5  23747.20  23133.90   1960.05 o
       645    1  -6   6  -3  23747.20  23133.90   1960.05 o
       646    1   8   6   3   7580.86   8289.04   1723.70 o
       647    1  -8   6  -3   7589.10   8229.36   1434.83 o
       648    1  -7   7   3  12114.10  12853.70   1222.35 o
       649    1   7   7  -3  12031.80  10120.20   1513.61 o
       650    1  -5   7   3  19244.50  17373.10   1167.44 o
       651    1   5   7  -3  19480.90  20622.30   1308.29 o
       652    2   3   7   2  35224.50  36083.10   1200.86 o
       652    1  -3   7   3  35224.50  36083.10   1200.86 o
       653    2  -3   7  -2  34954.30  36214.40   1506.45 o
       653    1   3   7  -3  34954.30  36214.40   1506.45 o
       654    1  -1   7   3  25256.50  24525.70   1365.59 o
       655    1   1   7  -3  25474.80  23184.00   1886.04 o
       656    1   1   7   3  31730.90  33280.30   1671.18 o
       657    1  -1   7  -3  32188.60  32616.60   2079.42 o
       658    2  -3   7   4  36411.90  39387.30   1945.73 o
       658    1   3   7   3  36411.90  39387.30   1945.73 o
       659    2   3   7  -4  36527.40  27586.40   1415.73 o
       659    1  -3   7  -3  36527.40  27586.40   1415.73 o
       660    1   5   7   3  20477.70  19495.50   1453.92 o
       661    1  -5   7  -3  21077.10  21278.90   1637.75 o
       662    1   7   7   3  11786.50  11698.20   1993.48 o
       663    1  -7   7  -3  11777.10  11633.80   1563.74 o
       664    1  -8   8   3   3234.57   1909.92    646.98 <
       665    1   8   8  -3   3046.87   3211.05   1012.26 o
       666    2   6   8   1   4381.76   3655.10    613.56 o
       666    1  -6   8   3   4381.76   3655.10    613.56 o
       667    2  -6   8  -1   4215.87   4017.99   1014.64 o
       667    1   6   8  -3   4215.87   4017.99   1014.64 o
       668    1  -4   8   3   4170.59   4037.09    439.28 o
       669    1   4   8  -3   3888.45   4199.43    615.95 o
       670    1  -2   8   3   4354.24   5531.60    900.05 o
       671    1   2   8  -3   4346.81   4118.26    472.70 o
       672    2   0   8   3   3984.11   4044.25    611.17 o
       672    1   0   8   3   3984.11   4044.25    611.17 o
       673    2   0   8  -3   4198.86   3695.69    775.90 o
       673    1   0   8  -3   4198.86   3695.69    775.90 o
       674    1   2   8   3   5185.21   5481.46    728.16 o
       675    1  -2   8  -3   5155.29   5070.83    487.03 o
       676    1   4   8   3   3502.79   3418.75    670.86 o
       677    1  -4   8  -3   3620.59   4154.07    663.70 o
       678    2  -6   8   5   4880.94   3953.53   1200.86 o
       678    1   6   8   3   4880.94   3953.53   1200.86 o
       679    2   6   8  -5   4734.35   4251.95    835.59 o
       679    1  -6   8  -3   4734.35   4251.95    835.59 o
       680    1  -7   9   3   1866.27   2069.87    563.43 o
       681    1   7   9  -3   1885.19   2339.65    780.68 <
       682    1  -5   9   3   2111.68   2731.18    534.78 o
       683    1   5   9  -3   2313.59   2296.68    489.42 o
       684    2   3   9   2   7241.83   7809.17   1026.58 o
       684    1  -3   9   3   7241.83   7809.17   1026.58 o
       685    2  -3   9  -2   7501.33   7183.68    742.48 o
       685    1   3   9  -3   7501.33   7183.68    742.48 o
       686    1  -1   9   3   3595.00   4626.77    916.76 o
       687    1   1   9  -3   3458.41   3339.97    842.75 o
       688    1   1   9   3   4801.07   4562.31   1036.13 o
       689    1  -1   9  -3   5006.45   5104.25    892.89 o
       690    2  -3   9   4   7465.21   7694.58    938.25 o
       690    1   3   9   3   7465.21   7694.58    938.25 o
       691    2   3   9  -4   7484.23   7625.34    737.71 o
       691    1  -3   9  -3   7484.23   7625.34    737.71 o
       692    1   5   9   3   2701.38   3425.91   1145.95 <
       693    1  -5   9  -3   2713.02   3070.19    635.05 o
       694    2   6  10   1  33483.70  35598.50   1979.15 o
       694    1  -6  10   3  33483.70  35598.50   1979.15 o
       695    2  -6  10  -1  33526.30  35851.50   3335.19 o
       695    1   6  10  -3  33526.30  35851.50   3335.19 o
       696    1  -4  10   3  26643.00  28028.00   1833.52 o
       697    1   4  10  -3  26311.70  26562.20   1549.42 o
       698    1  -2  10   3  36069.60  36269.30   2561.68 o
       699    1   2  10  -3  35840.10  34856.00   1561.36 o
       700    2   0  10   3  54799.10  61411.00   3714.79 o
       700    1   0  10   3  54799.10  61411.00   3714.79 o
       701    2   0  10  -3  53904.60  52849.80   3282.67 o
       701    1   0  10  -3  53904.60  52849.80   3282.67 o
       702    1   2  10   3  36239.30  39220.10   3313.71 o
       703    1  -2  10  -3  36704.50  34614.90   1399.01 o
       704    1   4  10   3  30050.30  34440.60   3435.46 o
       705    1  -4  10  -3  29782.20  29064.20   1683.11 o
       706    1  -5  11   3   1369.55    947.80    637.43 <
       707    1   5  11  -3   1360.64   1683.11    613.56 <
       708    2   3  11   2    440.24    599.24    513.29 <
       708    1  -3  11   3    440.24    599.24    513.29 <
       709    2  -3  11  -2    430.19   1683.11    787.84 <
       709    1   3  11  -3    430.19   1683.11    787.84 <
       710    1  -1  11   3   1626.21   2179.69    737.71 <
       711    1   1  11  -3   1620.14   1391.85    532.39 <
       712    1   1  11   3   1177.46   1845.46    735.32 <
       713    1  -1  11  -3   1169.65    826.04    448.83 <
       714    2  -3  11   4    739.90    845.14    797.39 <
       714    1   3  11   3    739.90    845.14    797.39 <
       715    2   3  11  -4    574.12    167.12    303.20 <
       715    1  -3  11  -3    574.12    167.12    303.20 <
       716    1   5  11   3   1438.73   2812.35   1377.53 <
       717    1   4  12  -3    242.34    909.60    510.90 <
       718    1  -2  12   3     92.25     38.20    217.25 <
       719    1   2  12  -3     69.28    895.27    415.41 <
       720    2   0  12   3    400.36    413.02    477.48 <
       720    1   0  12   3    400.36    413.02    477.48 <
       721    2   0  12  -3    317.49    525.23    553.88 <
       721    1   0  12  -3    317.49    525.23    553.88 <
       722    1   2  12   3     89.41    718.61    556.26 <
       723    1  -2  12  -3     71.84    312.75    472.70 <
       724    1   4  12   3     47.12    575.36    522.84 <
       725    1  -5  13   3  20607.20  17005.40   2093.75 o
       726    2   3  13   2  41127.00  42827.50   3017.67 o
       726    1  -3  13   3  41127.00  42827.50   3017.67 o
       727    2  -3  13  -2  40964.40  41170.60   3655.10 o
       727    1   3  13  -3  40964.40  41170.60   3655.10 o
       728    1  -1  13   3  26170.90  24404.00   2556.90 o
       729    1   1  13  -3  26552.60  25079.60   2726.41 o
       730    1   1  13   3  28731.40  29754.10   3187.17 o
       731    1  -1  13  -3  28613.30  31802.50   2821.90 o
       732    2   3  13  -4  41765.50  36107.00   2934.11 o
       732    1  -3  13  -3  41765.50  36107.00   2934.11 o
       733    1  -4  14   3    655.09    444.06    482.25 <
       734    1  -2  14   3    638.95    530.00    506.13 <
       735    2   0  14   3   2855.59   4120.65   1205.64 o
       735    1   0  14   3   2855.59   4120.65   1205.64 o
       736    2   0  14  -3   2751.32   3664.65    926.31 o
       736    1   0  14  -3   2751.32   3664.65    926.31 o
       737    1  -2  14  -3    574.37    840.36    580.14 <
       738    1  -1  15   3   2079.53   2688.21    761.58 o
       739    1  -8   0   4  23276.50  24714.30   2327.71 o
       740    2   6   0   2  79898.10  76542.30   2194.02 o
       740    1  -6   0   4  79898.10  76542.30   2194.02 o
       741    1  -4   0   4  70815.80  69170.00   1850.23 o
       742    1  -2   0   4  94449.30  98687.80   2812.35 o
       743    1   2   0   4  90763.20  94335.60   2984.25 o
       744    1   4   0   4  56203.20  54680.90   2759.83 o
       745    1  -4   0  -4  54294.80  58916.20   2907.85 o
       746    2   6   0  -6  64954.60  62482.90   3545.28 o
       746    1  -6   0  -4  64954.60  62482.90   3545.28 o
       747    1  -7   1   4    315.09    611.17    269.78 <
       748    1  -5   1   4   2105.56   2026.90    253.06 o
       749    1   5   1  -4   2271.11   1680.73    381.98 o
       750    2   3   1   3    753.39    577.75    136.08 o
       750    1  -3   1   4    753.39    577.75    136.08 o
       751    1  -1   1   4   4934.01   4801.05    689.96 o
       752    1   1   1   4   1955.97   1601.94    281.71 o
       753    2  -3   1   5    407.16    427.34    202.93 <
       753    1   3   1   4    407.16    427.34    202.93 <
       754    2   3   1  -5    319.76    959.73    358.11 <
       754    1  -3   1  -4    319.76    959.73    358.11 <
       755    1  -5   1  -4    757.53    771.13    255.45 o
       756    1  -7   1  -4     85.11    298.42    186.22 <
       757    1  -8   2   4    479.83    895.27    451.22 <
       758    2   6   2   2   1194.97   1107.75    255.45 o
       758    1  -6   2   4   1194.97   1107.75    255.45 o
       759    2  -6   2  -2   1431.96    833.20    346.17 <
       759    1   6   2  -4   1431.96    833.20    346.17 <
       760    1  -4   2   4    428.88    639.82    152.79 o
       761    1   4   2  -4    644.47    439.28    291.26 <
       762    1  -2   2   4    521.55    608.79    183.83 o
       763    1   2   2  -4    884.56    646.98    198.15 o
       764    1   2   2   4    847.68   1043.29    219.64 o
       765    1   4   2   4   1942.59   2289.51    525.23 o
       766    1  -4   2  -4   1820.44   2084.20    391.53 o
       767    2   6   2  -6   2177.46   2151.04    475.09 o
       767    1  -6   2  -4   2177.46   2151.04    475.09 o
       768    1   8   2   4    741.30    408.24    441.67 <
       769    1  -8   2  -4    772.12    673.25    489.42 <
       770    1  -7   3   4  25048.50  26956.10   1647.30 o
       771    1   7   3  -4  24484.70  26287.60   1812.03 o
       772    1  -5   3   4  34361.00  33898.60   1270.09 o
       773    1   5   3  -4  33491.80  36252.60   2055.55 o
       774    2   3   3   3  99012.50 102333.00   2217.89 o
       774    1  -3   3   4  99012.50 102333.00   2217.89 o
       775    2  -3   3  -3  99012.50 100447.00   3268.35 o
       775    1   3   3  -4  99012.50 100447.00   3268.35 o
       776    1   1   3  -4  69916.60  75482.30   2826.68 o
       777    1   1   3   4  58197.90  66856.60   1764.29 o
       778    2  -3   3   5  92568.40  92740.80   1948.12 o
       778    1   3   3   4  92568.40  92740.80   1948.12 o
       779    2   3   3  -5  94634.50  98835.80   3051.09 o
       779    1  -3   3  -4  94634.50  98835.80   3051.09 o
       780    1   5   3   4  29094.30  26082.30   2043.61 o
       781    1  -5   3  -4  28521.00  30716.20   1637.75 o
       782    1   7   3   4  19706.80  18948.80   2370.68 o
       783    1  -7   3  -4  19772.40  21718.10   1616.27 o
       784    1  -8   4   4   6391.92   7720.84    981.22 o
       785    2   6   4   2  12028.80  10191.80    814.10 o
       785    1  -6   4   4  12028.80  10191.80    814.10 o
       786    2  -6   4  -2  11514.90  12199.60   1365.59 o
       786    1   6   4  -4  11514.90  12199.60   1365.59 o
       787    1  -4   4   4  14623.50  14608.50    670.86 o
       788    1   4   4  -4  14301.10  13789.60   1375.14 o
       789    1  -2   4   4  23948.70  22790.10   1000.32 o
       790    1   2   4  -4  23642.90  24181.90   1678.34 o
       791    2   0   4   4  23199.80  21732.50    651.76 o
       791    1   0   4   4  23199.80  21732.50    651.76 o
       792    2   0   4  -4  22399.00  21169.00   1585.23 o
       792    1   0   4  -4  22399.00  21169.00   1585.23 o
       793    1   2   4   4  20840.60  20092.30    852.30 o
       794    1  -2   4  -4  20650.60  21357.60   1196.09 o
       795    1   4   4   4   9488.26   9661.79    804.55 o
       796    1  -4   4  -4   9454.01   9463.64   1043.29 o
       797    2  -6   4   6   8742.14   9742.96   1697.44 o
       797    1   6   4   4   8742.14   9742.96   1697.44 o
       798    2   6   4  -6   8326.44   9341.88   1279.64 o
       798    1  -6   4  -4   8326.44   9341.88   1279.64 o
       799    1   8   4   4   4409.14   2468.57    983.61 <
       800    1  -8   4  -4   4289.99   4447.72   1071.94 o
       801    1  -7   5   4   2792.53   2654.78    565.81 o
       802    1   7   5  -4   2394.69   3576.32    775.90 o
       803    1  -5   5   4   3047.79   3201.50    429.73 o
       804    1   5   5  -4   2877.30   2795.64    706.67 o
       805    2   3   5   3   9410.79   9969.77    742.48 o
       805    1  -3   5   4   9410.79   9969.77    742.48 o
       806    2  -3   5  -3   8990.97   9559.13   1200.86 o
       806    1   3   5  -4   8990.97   9559.13   1200.86 o
       807    1   1   5  -4   3511.37   4364.16    768.74 o
       808    1   1   5   4   6191.43   6410.16    537.16 o
       809    2  -3   5   5  10589.90  11321.00    814.10 o
       809    1   3   5   4  10589.90  11321.00    814.10 o
       810    2   3   5  -5  10329.60  10487.80    926.31 o
       810    1  -3   5  -4  10329.60  10487.80    926.31 o
       811    1   5   5   4   4482.03   4352.22    575.36 o
       812    1  -5   5  -4   4511.93   5309.57    864.24 o
       813    1   7   5   4   3100.00   3342.35   1062.39 o
       814    1  -7   5  -4   3147.35   3156.14    854.69 o
       815    1  -8   6   4   9368.32   9594.95   1527.93 o
       816    1   8   6  -4   9511.31   8931.25   1470.64 o
       817    2   6   6   2  30587.70  31821.60   1728.47 o
       817    1  -6   6   4  30587.70  31821.60   1728.47 o
       818    2  -6   6  -2  30401.10  31969.60   2499.60 o
       818    1   6   6  -4  30401.10  31969.60   2499.60 o
       819    1  -4   6   4  26740.00  29319.60   1076.72 o
       820    1   4   6  -4  26801.00  31358.40   2332.49 o
       821    1  -2   6   4  34103.70  36037.70   1165.05 o
       822    1   2   6  -4  33990.90  33667.10   2263.25 o
       823    2   0   6   4  72037.90  79793.90   3552.45 o
       823    1   0   6   4  72037.90  79793.90   3552.45 o
       824    2   0   6  -4  72155.30  75499.00   3282.67 o
       824    1   0   6  -4  72155.30  75499.00   3282.67 o
       825    1   2   6   4  32818.90  28663.10   1520.77 o
       826    1  -2   6  -4  31825.00  34605.30   1298.74 o
       827    1   4   6   4  20609.00  20440.90   1148.34 o
       828    1  -4   6  -4  20026.50  19946.70   1453.92 o
       829    2  -6   6   6  24873.90  27970.70   3005.73 o
       829    1   6   6   4  24873.90  27970.70   3005.73 o
       830    2   6   6  -6  24569.30  25647.80   2129.56 o
       830    1  -6   6  -4  24569.30  25647.80   2129.56 o
       831    1  -7   7   4  13860.20  13954.30   1260.55 o
       832    1   7   7  -4  13909.00  16270.10   1967.21 o
       833    1  -5   7   4  26160.80  25031.80   1413.34 o
       834    1   5   7  -4  26385.60  23659.10   1415.73 o
       835    2   3   7   3  38298.00  40163.20   1375.14 o
       835    1  -3   7   4  38298.00  40163.20   1375.14 o
       836    2  -3   7  -3  38191.40  40795.80   2735.96 o
       836    1   3   7  -4  38191.40  40795.80   2735.96 o
       837    1  -1   7   4  41872.90  45214.90   1986.31 o
       838    1   1   7  -4  42175.80  47167.80   2733.57 o
       839    1   1   7   4  36786.40  38121.90   1938.57 o
       840    1  -1   7  -4  36871.60  33612.20   2301.45 o
       841    2  -3   7   5  36080.50  39456.50   2108.07 o
       841    1   3   7   4  36080.50  39456.50   2108.07 o
       842    2   3   7  -5  35836.70  39554.40   1668.79 o
       842    1  -3   7  -4  35836.70  39554.40   1668.79 o
       843    1   5   7   4  21130.00  24014.80   2733.57 o
       844    1  -5   7  -4  20775.00  18664.70   1590.01 o
       845    1   7   7   4  11081.80  11020.20   2050.77 o
       846    1  -7   7  -4  10820.80  10373.20   1516.00 o
       847    1  -8   8   4   2073.93   1597.17    847.53 <
       848    1   8   8  -4   2012.78   2370.68    806.94 <
       849    2   6   8   2   2629.70   1413.34    393.92 o
       849    1  -6   8   4   2629.70   1413.34    393.92 o
       850    2  -6   8  -2   2804.42   3029.61    902.44 o
       850    1   6   8  -4   2804.42   3029.61    902.44 o
       851    1  -4   8   4   2308.22   2337.26    360.50 o
       852    1   4   8  -4   2406.90   2817.13    775.90 o
       853    1  -2   8   4   3552.36   3984.56    880.95 o
       854    1   2   8  -4   3936.09   2697.76    737.71 o
       855    2   0   8   4   4754.79   3640.78    940.63 o
       855    1   0   8   4   4754.79   3640.78    940.63 o
       856    2   0   8  -4   4718.36   4760.47    966.90 o
       856    1   0   8  -4   4718.36   4760.47    966.90 o
       857    1   2   8   4   4187.51   3881.91    988.38 o
       858    1   4   8   4   3897.58   4495.47   1145.95 o
       859    1  -4   8  -4   3782.97   3519.02    553.88 o
       860    2  -6   8   6   3519.37   3022.44   1205.64 <
       860    1   6   8   4   3519.37   3022.44   1205.64 <
       861    2   6   8  -6   3518.31   2800.42    723.38 o
       861    1  -6   8  -4   3518.31   2800.42    723.38 o
       862    1   7   9  -4   2467.47   2509.15    828.43 o
       863    1  -5   9   4   3881.95   3141.81    446.44 o
       864    1   5   9  -4   3862.76   3246.86    900.05 o
       865    2   3   9   3   7818.40   8976.61   1196.09 o
       865    1  -3   9   4   7818.40   8976.61   1196.09 o
       866    2  -3   9  -3   7822.37   8155.35   1334.55 o
       866    1   3   9  -4   7822.37   8155.35   1334.55 o
       867    1  -1   9   4   6780.12   7200.39   1262.93 o
       868    1   1   9  -4   6805.41   4963.40   1083.88 o
       869    1   1   9   4   5040.67   4774.79   1208.02 o
       870    1  -1   9  -4   5299.70   6438.81   1093.43 o
       871    2  -3   9   5   7003.81   8360.66   1702.21 o
       871    1   3   9   4   7003.81   8360.66   1702.21 o
       872    2   3   9  -5   7367.47   6782.59    618.34 o
       872    1  -3   9  -4   7367.47   6782.59    618.34 o
       873    1   5   9   4   2926.43   3024.83   1141.18 <
       874    2   6  10   2  38222.20  35880.20   3101.23 o
       874    1  -6  10   4  38222.20  35880.20   3101.23 o
       875    2  -6  10  -2  37486.80  35238.00   3239.70 o
       875    1   6  10  -4  37486.80  35238.00   3239.70 o
       876    1  -4  10   4  33886.20  34820.20   2177.31 o
       877    1   4  10  -4  33825.00  32934.10   2979.47 o
       878    1  -2  10   4  45276.50  45272.20   3039.16 o
       879    1   2  10  -4  44780.80  42483.70   3177.62 o
       880    2   0  10   4  66881.70  70533.20   4175.56 o
       880    1   0  10   4  66881.70  70533.20   4175.56 o
       881    2   0  10  -4  65967.70  73247.70   3898.62 o
       881    1   0  10  -4  65967.70  73247.70   3898.62 o
       882    1   2  10   4  42596.60  42822.70   3638.39 o
       883    1  -2  10  -4  42248.80  36152.30   2764.60 o
       884    1   4  10   4  29419.20  31181.80   3347.13 o
       885    1  -5  11   4    365.77    983.61    549.10 <
       886    1   5  11  -4    333.98   1055.23    568.20 <
       887    2   3  11   3    554.31   1356.04    489.42 <
       887    1  -3  11   4    554.31   1356.04    489.42 <
       888    2  -3  11  -3    409.27    379.60    393.92 <
       888    1   3  11  -4    409.27    379.60    393.92 <
       889    1  -1  11   4    218.03   -102.66    386.76 <
       890    1   1  11  -4    176.94    604.01    635.05 <
       891    1   1  11   4    451.04    245.90    307.97 <
       892    1  -1  11  -4    473.14    -31.04    296.04 <
       893    2  -3  11   5    656.14    735.32    613.56 <
       893    1   3  11   4    656.14    735.32    613.56 <
       894    1   4  12  -4    280.27   2198.79    952.57 <
       895    1  -2  12   4    243.05    527.61    415.41 <
       896    1   2  12  -4    390.52   -152.79    322.30 <
       897    2   0  12   4    258.31     38.20    307.97 <
       897    1   0  12   4    258.31     38.20    307.97 <
       898    2   0  12  -4    385.66    269.78    668.47 <
       898    1   0  12  -4    385.66    269.78    668.47 <
       899    1   2  12   4    279.70   1675.95    985.99 <
       900    1  -2  12  -4    405.49   -300.81    546.71 <
       901    1  -1  13   4  33107.80  37861.70   3371.00 o
       902    1   1  13  -4  33602.70  30198.20   3027.22 o
       903    1   1  13   4  31954.90  32098.50   3351.90 o
       904    1  -1  13  -4  31623.10  30174.30   2883.97 o
       905    1  -2  14   4    981.76   1406.18    842.75 <
       906    2   0  14   4   3144.18   5001.60   1382.30 o
       906    1   0  14   4   3144.18   5001.60   1382.30 o
       907    1  -2  14  -4    787.08    720.99    561.04 <
       908    1  -1  15   4   1335.61   2096.13    883.34 <
       909    1  -8   0   5  21560.60  23016.90   2318.16 o
       910    2   6   0   3  66868.10  66109.40   2134.33 o
       910    1  -6   0   5  66868.10  66109.40   2134.33 o
       911    1  -4   0   5  50425.60  44090.40   1623.43 o
       912    1  -2   0   5  49571.70  50698.80   2318.16 o
       913    1   2   0   5  34825.90  34810.60   1995.86 o
       914    2   6   0  -7  38830.50  42254.50   3089.29 o
       914    1  -6   0  -5  38830.50  42254.50   3089.29 o
       915    1  -7   1   5    192.04     21.49    174.28 <
       916    1  -5   1   5    263.05    539.55    183.83 <
       917    2   3   1   4    346.80    279.33    126.53 <
       917    1  -3   1   5    346.80    279.33    126.53 <
       918    1  -1   1   5    143.22     74.01    140.86 <
       919    1   1   1   5     57.76    307.97    188.60 <
       920    2  -3   1   6    335.73    391.53    181.44 <
       920    1   3   1   5    335.73    391.53    181.44 <
       921    1  -5   1  -5     55.49    439.28    424.96 <
       922    1  -7   1  -5     28.10    835.59    489.42 <
       923    1  -8   2   5   1012.93   2155.82    570.59 o
       924    2   6   2   3   3126.52   2788.48    396.31 o
       924    1  -6   2   5   3126.52   2788.48    396.31 o
       925    1  -4   2   5   2349.83   2595.10    324.69 o
       926    1  -2   2   5   3899.58   3750.60    689.96 o
       927    1   2   2   5   4070.51   4163.62    420.18 o
       928    1   4   2   5   1924.85   2373.07    675.63 o
       929    1  -4   2  -5   2081.21   1315.46    467.93 <
       930    2   6   2  -7   2369.66   1895.59    635.05 <
       930    1  -6   2  -5   2369.66   1895.59    635.05 <
       931    1   8   2   5    651.52   1200.86    914.37 <
       932    1  -7   3   5  24451.10  27555.30   1692.66 o
       933    1   7   3  -5  24939.90  24599.70   1840.68 o
       934    1  -5   3   5  29158.50  27746.30    950.18 o
       935    1   5   3  -5  29399.70  25456.80   1852.62 o
       936    2   3   3   4  91702.70  96178.60   2330.10 o
       936    1  -3   3   5  91702.70  96178.60   2330.10 o
       937    2  -3   3  -4  94071.90  96947.40   3542.90 o
       937    1   3   3  -5  94071.90  96947.40   3542.90 o
       938    1  -1   3   5  42897.10  37546.60   2325.32 o
       939    1   1   3   5  36872.90  36570.10   1391.85 o
       940    2  -3   3   6  59198.00  63175.30   2046.00 o
       940    1   3   3   5  59198.00  63175.30   2046.00 o
       941    1  -5   3  -5  16817.50  18805.50   1752.35 o
       942    1   7   3   5  13862.50  13297.80   2158.21 o
       943    1  -7   3  -5  13915.90  14603.70   1874.11 o
       944    1  -8   4   5   5195.53   5120.96   1107.75 o
       945    2   6   4   3   8463.31   8250.84    735.32 o
       945    1  -6   4   5   8463.31   8250.84    735.32 o
       946    2  -6   4  -3   8284.30   9714.32   1229.51 o
       946    1   6   4  -5   8284.30   9714.32   1229.51 o
       947    1  -4   4   5   8865.91   8491.97    577.75 o
       948    1   4   4  -5   8582.07   8919.31   1148.34 o
       949    1  -2   4   5  10847.10  11344.90    795.00 o
       950    1   2   4  -5  10886.90  11805.70   1303.52 o
       951    2   0   4   5  11311.80  10960.50    699.51 o
       951    1   0   4   5  11311.80  10960.50    699.51 o
       952    1   2   4   5   7122.96   6386.29    537.16 o
       953    1   4   4   5   5433.04   5853.90    830.81 o
       954    1  -4   4  -5   5239.84   6412.55    950.18 o
       955    2   6   4  -7   4418.99   4454.88    938.25 o
       955    1  -6   4  -5   4418.99   4454.88    938.25 o
       956    1  -7   5   5   3854.11   4168.39    694.73 o
       957    1   7   5  -5   4033.95   4082.45    907.21 o
       958    1  -5   5   5   7570.66   6983.13    432.12 o
       959    1   5   5  -5   7888.60   8866.79   1231.90 o
       960    2   3   5   4  11638.30  12022.90    857.08 o
       960    1  -3   5   5  11638.30  12022.90    857.08 o
       961    2  -3   5  -4  11424.20  13510.30   1473.02 o
       961    1   3   5  -5  11424.20  13510.30   1473.02 o
       962    1  -1   5   5  14129.50  12858.50    575.36 o
       963    1   1   5  -5  13716.50  15126.50   1504.06 o
       964    1   1   5   5  12261.10  12266.40    797.39 o
       965    2  -3   5   6   9943.07   8642.37    890.50 o
       965    1   3   5   5   9943.07   8642.37    890.50 o
       966    1  -5   5  -5   5258.47   5868.22    938.25 o
       967    1   7   5   5   2537.65   3201.50   1243.83 <
       968    1  -7   5  -5   2585.09   1341.72    627.89 <
       969    1  -8   6   5   8463.79   8250.84   1356.04 o
       970    2   6   6   3  23738.50  21505.70   1439.60 o
       970    1  -6   6   5  23738.50  21505.70   1439.60 o
       971    2  -6   6  -3  23836.40  24606.90   2191.63 o
       971    1   6   6  -5  23836.40  24606.90   2191.63 o
       972    1  -4   6   5  17690.50  17862.50    957.35 o
       973    1   4   6  -5  16980.40  18454.60   1812.03 o
       974    1  -2   6   5  16305.20  15725.80    678.02 o
       975    1   2   6  -5  15899.00  15587.30   1635.37 o
       976    2   0   6  -5  35748.30  30596.90   2234.60 o
       976    1   0   6  -5  35748.30  30596.90   2234.60 o
       977    1   2   6   5  11853.80  10690.80    728.16 o
       978    1   4   6   5  10584.00   8778.46   1062.39 o
       979    1  -4   6  -5  10681.00  11285.20   1155.50 o
       980    2  -6   6   7  13948.20  14045.10   2358.75 o
       980    1   6   6   5  13948.20  14045.10   2358.75 o
       981    2   6   6  -7  14009.90  16069.60   1735.64 o
       981    1  -6   6  -5  14009.90  16069.60   1735.64 o
       982    1  -7   7   5  12700.70  12961.20   1243.83 o
       983    1   7   7  -5  12549.90  12209.10   1687.89 o
       984    1  -5   7   5  19638.30  17444.70   1174.60 o
       985    1   5   7  -5  19701.50  19364.20   2000.64 o
       986    2   3   7   4  34657.10  37439.10   1408.56 o
       986    1  -3   7   5  34657.10  37439.10   1408.56 o
       987    2  -3   7  -4  34542.50  37952.40   2661.95 o
       987    1   3   7  -5  34542.50  37952.40   2661.95 o
       988    1   1   7  -5  22269.90  21154.70   1967.21 o
       989    2  -3   7   6  23511.20  26829.60   2867.26 o
       989    1   3   7   5  23511.20  26829.60   2867.26 o
       990    1   5   7   5  12119.90  14078.50   2253.70 o
       991    1  -5   7  -5  12630.50  12333.30   1327.39 o
       992    2   6   8   3   4690.45   3769.70    646.98 o
       992    1  -6   8   5   4690.45   3769.70    646.98 o
       993    2  -6   8  -3   4648.88   3972.63   1088.65 o
       993    1   6   8  -5   4648.88   3972.63   1088.65 o
       994    1  -4   8   5   4313.41   3831.77    472.70 o
       995    1   4   8  -5   4412.08   4287.76    969.28 o
       996    1  -2   8   5   6863.57   7749.49   1243.83 o
       997    1   2   8  -5   7004.68   7004.62   1165.05 o
       998    2   0   8   5   7007.23   6863.76   1422.89 o
       998    1   0   8   5   7007.23   6863.76   1422.89 o
       999    2   0   8  -5   7018.73   6350.47   1098.20 o
       999    1   0   8  -5   7018.73   6350.47   1098.20 o
      1000    1   2   8   5   6369.58   8131.47   1539.87 o
      1001    1   4   8   5   3385.69   3316.09   1076.72 o
      1002    1  -4   8  -5   3639.09   2664.33    534.78 o
      1003    1   7   9  -5   2276.28   2977.08   1038.52 <
      1004    1   5   9  -5   2569.93   2096.13    725.77 <
      1005    2   3   9   4   6752.76   7914.22   1191.31 o
      1005    1  -3   9   5   6752.76   7914.22   1191.31 o
      1006    2  -3   9  -4   7136.02   9212.96   1477.80 o
      1006    1   3   9  -5   7136.02   9212.96   1477.80 o
      1007    1  -1   9   5   3107.86   2385.01    828.43 <
      1008    1   1   9  -5   2975.89   3304.16    883.34 o
      1009    1   1   9   5   2490.11   3996.50   1091.04 o
      1010    1  -1   9  -5   2546.21   2676.27    873.79 o
      1011    2  -3   9   6   4594.08   6438.81   1563.74 o
      1011    1   3   9   5   4594.08   6438.81   1563.74 o
      1012    1   5   9   5   1521.70   2700.15   1227.12 <
      1013    2  -6  10  -3  33119.20  33547.70   3225.37 o
      1013    1   6  10  -5  33119.20  33547.70   3225.37 o
      1014    1   4  10  -5  27429.20  25437.70   2661.95 o
      1015    1  -2  10   5  32018.80  35760.80   2857.71 o
      1016    1   2  10  -5  32020.40  34123.10   2857.71 o
      1017    2   0  10   5  45742.20  47406.50   3721.95 o
      1017    1   0  10   5  45742.20  47406.50   3721.95 o
      1018    2   0  10  -5  44920.80  45933.50   3282.67 o
      1018    1   0  10  -5  44920.80  45933.50   3282.67 o
      1019    1   2  10   5  25249.40  26831.90   3000.96 o
      1020    1   4  10   5  19585.70  22549.00   3008.12 o
      1021    1   5  11  -5   1575.76   1444.37    816.49 <
      1022    2   3  11   4    816.15    826.04    604.01 <
      1022    1  -3  11   5    816.15    826.04    604.01 <
      1023    2  -3  11  -4    767.85   1215.18    737.71 <
      1023    1   3  11  -5    767.85   1215.18    737.71 <
      1024    1  -1  11   5   2108.72   2618.97    847.53 o
      1025    1   1  11  -5   2139.24   2941.27   1024.19 <
      1026    1   1  11   5   1979.62   3316.09   1138.79 <
      1027    1  -1  11  -5   1987.28   1704.60    589.69 <
      1028    2  -3  11   6    856.28    389.15    570.59 <
      1028    1   3  11   5    856.28    389.15    570.59 <
      1029    1  -2  12   5    331.45    131.31    427.34 <
      1030    1   2  12  -5    232.90   1563.74    809.33 <
      1031    2   0  12   5    834.82   1040.90    678.02 <
      1031    1   0  12   5    834.82   1040.90    678.02 <
      1032    2   0  12  -5    607.60   1783.38    830.81 <
      1032    1   0  12  -5    607.60   1783.38    830.81 <
      1033    1   2  12   5    398.71   -446.44    520.45 <
      1034    1  -1  13   5  23654.60  22947.70   2728.79 o
      1035    1   1  13   5  22298.20  22833.10   2998.57 o
      1036    1  -1  13  -5  22278.50  17332.50   2282.35 o
      1037    1  -8   0   6  20828.90  22938.10   2413.66 o
      1038    2   6   0   4  64638.10  60081.20   3392.49 o
      1038    1  -6   0   6  64638.10  60081.20   3392.49 o
      1039    1  -4   0   6  43189.40  42684.30   1716.54 o
      1040    1  -2   0   6  48293.90  49512.20   2592.71 o
      1041    1   2   0   6  39488.90  39478.00   2339.65 o
      1042    1  -7   1   6    129.21    682.79    365.27 <
      1043    1  -5   1   6    741.30    962.12    214.87 o
      1044    2   3   1   5    285.25    551.49    219.64 <
      1044    1  -3   1   6    285.25    551.49    219.64 <
      1045    1  -1   1   6    945.81    926.31    498.97 <
      1046    1   1   1   6   1619.62   1776.22    386.76 o
      1047    2  -3   1   7    511.13    525.23    348.56 <
      1047    1   3   1   6    511.13    525.23    348.56 <
      1048    1  -8   2   6    771.62   1728.47    541.94 o
      1049    2   6   2   4   2125.88   2024.51    465.54 o
      1049    1  -6   2   6   2125.88   2024.51    465.54 o
      1050    1  -4   2   6   1675.42   1687.89    281.71 o
      1051    1  -2   2   6    813.57   1031.36    434.51 <
      1052    2   0   2   6   2510.27   2203.57    341.40 o
      1052    1   0   2   6   2510.27   2203.57    341.40 o
      1053    1   2   2   6    203.96    291.26    226.80 <
      1054    1  -7   3   6  21445.60  21708.60   1544.65 o
      1055    1  -5   3   6  25399.00  25349.40    964.51 o
      1056    2   3   3   5  59327.70  58462.60   1995.86 o
      1056    1  -3   3   6  59327.70  58462.60   1995.86 o
      1057    1  -1   3   6  30849.90  29286.20   2246.54 o
      1058    1   1   3   6  28585.80  26438.00   1291.58 o
      1059    2  -3   3   7  44131.60  49743.80   2392.17 o
      1059    1   3   3   6  44131.60  49743.80   2392.17 o
      1060    1  -7   3  -6  13217.80  14613.30   1979.15 o
      1061    1  -8   4   6   5140.82   4970.56   1105.36 o
      1062    2   6   4   4   8647.12   8494.36    928.70 o
      1062    1  -6   4   6   8647.12   8494.36    928.70 o
      1063    2  -6   4  -4   8288.91   7670.70   1162.66 o
      1063    1   6   4  -6   8288.91   7670.70   1162.66 o
      1064    1  -4   4   6   7277.05   6625.02    599.24 o
      1065    1   4   4  -6   7242.43   6035.34   1014.64 o
      1066    1  -2   4   6  11746.40  10411.40    806.94 o
      1067    2   0   4   6  10349.60  11010.70    778.29 o
      1067    1   0   4   6  10349.60  11010.70    778.29 o
      1068    1   2   4   6  10645.00  10721.80    945.41 o
      1069    1   4   4   6   6747.97   5887.32    914.37 o
      1070    1  -7   5   6   3165.47   3559.61    732.93 o
      1071    1   7   5  -6   3076.73   2511.54    728.16 o
      1072    1  -5   5   6   3806.72   4173.17    730.54 o
      1073    1   5   5  -6   3574.12   3640.78    885.72 o
      1074    2   3   5   5   8871.72   9449.31    837.98 o
      1074    1  -3   5   6   8871.72   9449.31    837.98 o
      1075    2  -3   5  -5   8473.08   7966.74   1179.37 o
      1075    1   3   5  -6   8473.08   7966.74   1179.37 o
      1076    1  -1   5   6   3500.61   3232.53    250.68 o
      1077    1   1   5   6   2112.62   2308.61    324.69 o
      1078    2  -3   5   7   3800.53   4139.75    711.44 o
      1078    1   3   5   6   3800.53   4139.75    711.44 o
      1079    2   6   6   4  24439.50  22465.40   1499.28 o
      1079    1  -6   6   6  24439.50  22465.40   1499.28 o
      1080    2  -6   6  -4  24540.90  24537.70   2299.06 o
      1080    1   6   6  -6  24540.90  24537.70   2299.06 o
      1081    1  -4   6   6  16402.60  17578.40   1286.81 o
      1082    1   4   6  -6  16664.00  18741.10   1964.83 o
      1083    1  -2   6   6  18755.40  18129.90    754.42 o
      1084    1   2   6  -6  18838.50  22436.80   2086.58 o
      1085    1   2   6   6  16532.50  17719.30    976.45 o
      1086    1   7   7  -6  11856.50  12999.40   1773.84 o
      1087    1  -5   7   6  19063.10  20364.50   1518.38 o
      1088    1   5   7  -6  19959.80  18972.60   2079.42 o
      1089    2   3   7   5  24539.20  24891.00   1093.43 o
      1089    1  -3   7   6  24539.20  24891.00   1093.43 o
      1090    2  -3   7  -5  24579.30  24714.30   2303.84 o
      1090    1   3   7  -6  24579.30  24714.30   2303.84 o
      1091    1   1   7  -6  21863.10  18948.80   2000.64 o
      1092    1   5   7   6  13573.20  13350.30   2272.80 o
      1093    2   6   8   4   3482.72   2681.05    964.51 <
      1093    1  -6   8   6   3482.72   2681.05    964.51 <
      1094    2  -6   8  -4   3576.59   2542.58    871.40 <
      1094    1   6   8  -6   3576.59   2542.58    871.40 <
      1095    1  -4   8   6   3182.42   2774.15    697.12 o
      1096    1   4   8  -6   3205.44   2824.29    842.75 o
      1097    1  -2   8   6   3073.30   3378.17   1028.97 o
      1098    1   2   8  -6   3235.25   3643.17    945.41 o
      1099    1   2   8   6   1695.85   2205.95    840.36 <
      1100    1   4   8   6   1108.12    537.16    477.48 <
      1101    1   5   9  -6   2731.19   3819.83   1093.43 o
      1102    2   3   9   5   4752.99   4789.12   1052.84 o
      1102    1  -3   9   6   4752.99   4789.12   1052.84 o
      1103    2  -3   9  -5   4684.29   5130.51   1188.92 o
      1103    1   3   9  -6   4684.29   5130.51   1188.92 o
      1104    1  -1   9   6   3305.20   3244.47   1002.71 o
      1105    1   1   9  -6   3283.65   3337.58    840.36 o
      1106    1   1   9   6   3184.15   6025.79   1563.74 o
      1107    2  -3   9   7   4257.42   6589.21   1721.31 o
      1107    1   3   9   6   4257.42   6589.21   1721.31 o
      1108    1   4  10  -6  23947.20  24583.00   2650.01 o
      1109    1  -2  10   6  29054.50  25077.20   2590.32 o
      1110    1   2  10  -6  29144.50  29842.50   2860.10 o
      1111    2   0  10   6  38342.00  46282.10   3860.42 o
      1111    1   0  10   6  38342.00  46282.10   3860.42 o
      1112    2   0  10  -6  37580.90  40609.60   3316.09 o
      1112    1   0  10  -6  37580.90  40609.60   3316.09 o
      1113    1   2  10   6  24371.90  27008.60   3328.03 o
      1114    2   3  11   5    684.93   1551.81    773.52 <
      1114    1  -3  11   6    684.93   1551.81    773.52 <
      1115    2  -3  11  -5    564.47    491.80    556.26 <
      1115    1   3  11  -6    564.47    491.80    556.26 <
      1116    1  -1  11   6    297.94    666.08    723.38 <
      1117    1   1  11  -6    256.56    379.60    618.34 <
      1118    1   1  11   6    118.48     45.36    623.11 <
      1119    1  -2  12   6    155.54     47.75    377.21 <
      1120    2   0  12   6    436.42    -85.95    611.17 <
      1120    1   0  12   6    436.42    -85.95    611.17 <
      1121    2   0  12  -6    501.94   2614.20    976.45 <
      1121    1   0  12  -6    501.94   2614.20    976.45 <
      1122    1  -1  13   6  20817.20  21400.60   2766.99 o
      1123    2   6   0   5  38092.30  36202.50   2714.47 o
      1123    1  -6   0   7  38092.30  36202.50   2714.47 o
      1124    1  -4   0   7  25575.60  23668.60   1367.98 o
      1125    1  -2   0   7  22977.30  21164.30   1917.08 o
      1126    1   2   0   7  21936.20  23725.90   1950.50 o
      1127    1  -7   1   7     34.71    451.22    408.24 <
      1128    1  -5   1   7    139.70     11.94    159.96 <
      1129    2   3   1   6    387.64    429.73    265.00 <
      1129    1  -3   1   7    387.64    429.73    265.00 <
      1130    1   1   1   7    174.08    243.51    167.12 <
      1131    1  -8   2   7    803.88    362.88    427.34 <
      1132    2   6   2   5   2213.07   2950.82    570.59 o
      1132    1  -6   2   7   2213.07   2950.82    570.59 o
      1133    1  -4   2   7    752.61    954.96    310.36 o
      1134    2   0   2   7    936.28    787.84    370.05 <
      1134    1   0   2   7    936.28    787.84    370.05 <
      1135    1   2   2   7    568.95   1114.91    479.87 <
      1136    1  -7   3   7  15176.50  13932.80   1286.81 o
      1137    1  -5   3   7  15975.20  15133.70   1165.05 o
      1138    2   3   3   6  43367.80  41347.30   1678.34 o
      1138    1  -3   3   7  43367.80  41347.30   1678.34 o
      1139    1   1   3   7  19766.50  20027.90   1434.83 o
      1140    2  -3   3   8  38754.70  41629.00   2342.04 o
      1140    1   3   3   7  38754.70  41629.00   2342.04 o
      1141    1  -8   4   7   3416.13   3960.69   1086.27 o
      1142    2   6   4   5   4697.55   5192.59    742.48 o
      1142    1  -6   4   7   4697.55   5192.59    742.48 o
      1143    1  -4   4   7   5138.17   5920.74    642.21 o
      1144    1  -2   4   7   6423.32   5978.04    697.12 o
      1145    2   0   4   7   8121.82   9439.76    840.36 o
      1145    1   0   4   7   8121.82   9439.76    840.36 o
      1146    1   2   4   7   6015.65   5715.43    761.58 o
      1147    1  -7   5   7   2796.74   2766.99    809.33 o
      1148    1  -5   5   7   3900.35   4531.28    795.00 o
      1149    2   3   5   6   4333.81   4502.63    594.46 o
      1149    1  -3   5   7   4333.81   4502.63    594.46 o
      1150    1  -1   5   7   3341.70   3160.91    281.71 o
      1151    1   1   5   7   3600.23   3495.15    451.22 o
      1152    2   6   6   5  13906.00  11201.70   1845.46 o
      1152    1  -6   6   7  13906.00  11201.70   1845.46 o
      1153    1  -4   6   7   9914.12   8819.04    904.82 o
      1154    1  -2   6   7   8912.03   9148.50    565.81 o
      1155    1   7   7  -7   8236.13   8928.86   1604.33 o
      1156    1   5   7  -7  12022.50  11333.00   1656.85 o
      1157    2  -3   7  -6  18897.10  19655.40   2177.31 o
      1157    1   3   7  -7  18897.10  19655.40   2177.31 o
      1158    2  -6   8  -5   3098.19   1673.56    692.34 <
      1158    1   6   8  -7   3098.19   1673.56    692.34 <
      1159    1   4   8  -7   1810.73   1358.43    658.92 <
      1160    1   5   9  -7   1620.42   1843.07    771.13 <
      1161    2   3   9   6   4069.56   5166.33   1277.26 o
      1161    1  -3   9   7   4069.56   5166.33   1277.26 o
      1162    2  -3   9  -6   4314.50   3877.13   1069.55 o
      1162    1   3   9  -7   4314.50   3877.13   1069.55 o
      1163    1  -1   9   7   2632.72   3289.83   1119.69 <
      1164    1   1   9   7   1952.30   2430.37    880.95 <
      1165    1  -2  10   7  18581.90  21460.30   2597.49 o
      1166    1   2  10  -7  18381.80  18330.40   2361.14 o
      1167    2   0  10   7  27172.40  33008.10   3440.24 o
      1167    1   0  10   7  27172.40  33008.10   3440.24 o
      1168    1  -1  11   7    483.88    296.04    441.67 <
      1169    1  -2  12   7    257.17   -229.19    544.33 <
      1170    2   6   0   6  38283.20  36109.40   2838.61 o
      1170    1  -6   0   8  38283.20  36109.40   2838.61 o
      1171    1  -4   0   8  26477.50  21978.40   1926.63 o
      1172    2   0   0   8  62384.90  75377.30   3700.46 o
      1172    1   0   0   8  62384.90  75377.30   3700.46 o
      1173    1  -7   1   8    267.87    124.14    262.61 <
      1174    1  -5   1   8    957.58    635.05    245.90 <
      1175    1   1   1   8   1016.94   1282.03    601.62 <
      1176    2   6   2   6    435.37    367.66    241.13 <
      1176    1  -6   2   8    435.37    367.66    241.13 <
      1177    1  -4   2   8    305.68    386.76    217.25 <
      1178    2   0   2   8    899.54   1518.38    556.26 <
      1178    1   0   2   8    899.54   1518.38    556.26 <
      1179    1  -7   3   8  13603.60  13111.60   1673.56 o
      1180    1  -5   3   8  15644.50  17022.10   1274.87 o
      1181    2   3   3   7  39372.50  35483.90   2136.72 o
      1181    1  -3   3   8  39372.50  35483.90   2136.72 o
      1182    2   6   4   6   6310.80   5720.20    795.00 o
      1182    1  -6   4   8   6310.80   5720.20    795.00 o
      1183    1  -4   4   8   5686.94   5808.54    876.17 o
      1184    1  -2   4   8   8380.98   8396.47    916.76 o
      1185    2   3   9   7   4281.76   5120.96   1356.04 o
      1185    1  -3   9   8   4281.76   5120.96   1356.04 o
      1186    1  -1   9   8   2696.21   3012.89   1057.62 <
      1187    1   1   9   8   2432.19   4051.41   1399.01 <
      1188    1  -2  10   8  19732.30  21044.90   2781.32 o
      1189    2   0  10   8  27955.50  30160.00   3552.45 o
      1189    1   0  10   8  27955.50  30160.00   3552.45 o
      1190    1  -1  11   8    117.82    651.76    692.34 <
      1191    2   6   0   7  27011.60  27419.20   2621.36 o
      1191    1  -6   0   9  27011.60  27419.20   2621.36 o
      1192    1  -4   0   9  17996.00  14923.60   1687.89 o
      1193    1  -5   1   9    167.17    563.43    310.36 <
      1194    2   6   2   7   1359.93    737.71    398.70 <
      1194    1  -6   2   9   1359.93    737.71    398.70 <
      1195    1  -4   2   9    924.62    381.98    188.60 <
      1196    1  -5   3   9  12245.50  11846.30   1726.09 o
      1197    2   3   3   8  29942.20  27765.40   2000.64 o
      1197    1  -3   3   9  29942.20  27765.40   2000.64 o
      1198    1  -4   0  10  16557.40  16208.00   1855.01 o
      1199    1  -5   1  10    192.64    837.98    451.22 <
      1200    2   2   0   0 108100.00 114201.00   1668.79 o
      1201    2  -2   0   0 107281.00 111207.00   1917.08 o
      1202    2   4   0   0  71254.00  68680.60   2953.21 o
      1203    2  -4   0   0  69866.60  71617.10   1969.60 o
      1204    2   8   0   0  18134.00  19729.40   2306.22 o
      1205    2   1   1   0   3379.51   2993.79    365.27 o
      1206    2  -1   1   0   3416.63   2554.51    262.61 o
      1207    2   5   1   0    738.32    668.47    241.13 <
      1208    2  -5   1   0    739.32    795.00    188.60 o
      1209    2   7   1   0    283.63   -114.60    183.83 <
      1210    2  -7   1   0    223.53    238.74    150.41 <
      1211    2   2   2   0   2426.19   2709.69    253.06 o
      1212    2  -2   2   0   2151.73   3160.91    329.46 o
      1213    2   4   2   0   1010.60    902.44    217.25 o
      1214    2  -4   2   0    888.90    916.76    317.52 <
      1215    2   8   2   0    595.67    632.66    327.07 <
      1216    2   1   3   0  75143.30  74990.50   1384.69 o
      1217    2  -1   3   0  75628.10  78667.10   1282.03 o
      1218    2   5   3   0  27295.10  28720.40   1291.58 o
      1219    2  -5   3   0  27852.60  27748.70   1482.57 o
      1220    2   7   3   0  20853.80  21078.30   1618.65 o
      1221    2  -7   3   0  20918.40  19946.70   1862.17 o
      1222    2   2   4   0  22246.70  22768.60    859.46 o
      1223    2  -2   4   0  22476.30  22009.40    795.00 o
      1224    2   4   4   0  12844.00  13023.20    818.88 o
      1225    2  -4   4   0  12968.30  13051.90    959.73 o
      1226    2   8   4   0   4601.23   5147.23    876.17 o
      1227    2  -8   4   0   4589.71   5085.15   1005.09 o
      1228    2   1   5   0   6886.93   8523.00    911.98 o
      1229    2  -1   5   0   6907.45   7897.51    510.90 o
      1230    2   5   5   0   4605.30   5603.22    635.05 o
      1231    2  -5   5   0   4582.12   5438.49    711.44 o
      1232    2   7   5   0   2333.84   2826.68    613.56 o
      1233    2  -7   5   0   2625.32   3351.90    866.62 o
      1234    2   2   6   0  33186.30  35295.30   1969.60 o
      1235    2  -2   6   0  32778.90  35662.90   1217.57 o
      1236    2   4   6   0  24551.20  24236.80    969.28 o
      1237    2  -4   6   0  24207.40  23749.80   1420.50 o
      1238    2   8   6   0   7178.91   5930.29    995.54 o
      1239    2  -8   6   0   6937.41   8986.16   1549.42 o
      1240    2   1   7   0  40813.50  44317.20   2618.97 o
      1241    2  -1   7   0  40874.60  40900.90   1687.89 o
      1242    2   5   7   0  20712.60  20395.50   1425.28 o
      1243    2  -5   7   0  20701.70  20746.50   1499.28 o
      1244    2   7   7   0  11626.50  11175.40   1272.48 o
      1245    2  -7   7   0  11362.20  12137.50   1902.75 o
      1246    2   2   8   0   5231.20   5739.30    773.52 o
      1247    2  -2   8   0   4962.27   4345.06    928.70 o
      1248    2   4   8   0   2865.97   2361.14    336.62 o
      1249    2  -4   8   0   2747.12   2812.35    563.43 o
      1250    2   8   8   0   1959.77   2848.16    957.35 <
      1251    2  -8   8   0   1967.03   2026.90    890.50 <
      1252    2   1   9   0   5320.77   7384.22    923.92 o
      1253    2  -1   9   0   5544.80   6102.19    821.26 o
      1254    2   5   9   0   2539.03   3132.26    594.46 o
      1255    2  -5   9   0   2614.53   3344.74   1105.36 o
      1256    2   7   9   0   1906.76   2332.49    678.02 o
      1257    2  -7   9   0   1956.80   2447.08   1122.08 <
      1258    2   2  10   0  40934.10  43811.10   3203.89 o
      1259    2  -2  10   0  41017.10  41641.00   1733.25 o
      1260    2   4  10   0  30217.10  30668.50   1764.29 o
      1261    2  -4  10   0  29958.50  29326.80   1871.72 o
      1262    2   1  11   0    384.08    771.13    613.56 <
      1263    2  -1  11   0    382.74    787.84    331.85 <
      1264    2   5  11   0    601.06    164.73    255.45 <
      1265    2  -5  11   0    610.92    775.90    704.28 <
      1266    2   2  12   0    108.51    935.86    620.72 <
      1267    2  -2  12   0    110.12    601.62    384.37 <
      1268    2   4  12   0     46.44   -577.75    386.76 <
      1269    2  -4  12   0     44.44   1028.97    697.12 <
      1270    2   1  13   0  30103.80  33177.60   3476.05 o
      1271    2  -1  13   0  29896.60  31048.10   3504.70 o
      1272    2   5  13   0  19316.20  19724.70   2652.40 o
      1273    2   2  14   0    645.77   2086.58   1019.42 <
      1274    2  -2  14   0    674.62   1582.84   1091.04 <
      1275    2   4  14   0    757.38    599.24    582.53 <
      1276    2   1  15   0   1423.25    761.58    783.07 <
      1277    2   8   0  -1  19063.70  17704.90   2239.38 o
      1278    2  -4   0   1  54304.70  51216.80   1912.30 o
      1279    2   4   0  -1  53083.90  56738.90   2559.29 o
      1280    2   2   0  -1  75864.40  71944.20   2081.81 o
      1281    2   2   0   1  45851.50  40597.70   1079.10 o
      1282    2  -2   0  -1  46258.90  44071.30   1293.97 o
      1283    2   4   0   1  33451.70  35030.30   1334.55 o
      1284    2  -4   0  -1  34159.10  33359.10   1327.39 o
      1285    2   8   0   1  14107.00  19660.20   2363.52 o
      1286    2  -7   1   1    158.20    401.08    210.09 <
      1287    2   7   1  -1     58.80    336.62    293.65 <
      1288    2  -5   1   1    477.27    291.26    119.37 <
      1289    2   5   1  -1    409.09    -21.49    133.69 <
      1290    2  -1   1   1     48.00   -121.76     74.01 <
      1291    2   1   1  -1      7.66    236.35     83.56 <
      1292    2   1   1   1     90.15     83.56     74.01 <
      1293    2  -1   1  -1    112.90   -257.84    143.24 <
      1294    2   5   1   1    198.79    126.53    114.60 <
      1295    2  -5   1  -1    164.48     28.65     88.33 <
      1296    2   7   1   1     10.64     69.23    324.69 <
      1297    2  -7   1  -1      6.77     38.20     54.91 <
      1298    2   8   2  -1   1064.17   1499.28    551.49 <
      1299    2  -4   2   1   2565.18   2821.90    267.39 o
      1300    2   4   2  -1   2743.33   2879.20    448.83 o
      1301    2  -2   2   1   1080.31   1310.68    140.86 o
      1302    2   2   2  -1   1121.54   1219.96    200.54 o
      1303    2   2   2   1   1707.10   1940.95    248.29 o
      1304    2  -2   2  -1   1875.75   1929.02    267.39 o
      1305    2   4   2   1   1691.74   1866.94    312.75 o
      1306    2  -4   2  -1   2002.92   1790.55    441.67 o
      1307    2   8   2   1    586.97    315.14    241.13 <
      1308    2  -7   3   1  21402.60  20918.40   1926.63 o
      1309    2   7   3  -1  21636.30  20362.10   1590.01 o
      1310    2  -5   3   1  31942.50  30594.50   1582.84 o
      1311    2   5   3  -1  32824.20  32351.60   1628.20 o
      1312    2  -1   3   1  57772.30  53847.70   1150.73 o
      1313    2   1   3  -1  58058.70  52942.90   1155.50 o
      1314    2   1   3   1  52718.60  50834.80   1119.69 o
      1315    2  -1   3  -1  52333.80  50455.20   1224.73 o
      1316    2   5   3   1  20356.20  18242.10   1019.42 o
      1317    2  -5   3  -1  19723.90  19910.90   1301.13 o
      1318    2   7   3   1  15164.60  16964.80   1482.57 o
      1319    2  -7   3  -1  15189.40  14639.50   1580.46 o
      1320    2  -8   4   1   4482.42   4201.82    928.70 o
      1321    2   8   4  -1   4463.85   4574.25    833.20 o
      1322    2  -4   4   1   9283.33   8785.62    582.53 o
      1323    2   4   4  -1   8987.53   9401.57    799.78 o
      1324    2  -2   4   1  20493.40  19676.90    792.62 o
      1325    2   2   4  -1  20645.10  19569.50    701.89 o
      1326    2   2   4   1  13347.70  13343.20    635.05 o
      1327    2  -2   4  -1  13153.90  13226.20    787.84 o
      1328    2   4   4   1   6492.24   5963.72    546.71 o
      1329    2  -4   4  -1   6240.81   6954.48   1052.84 o
      1330    2   8   4   1   3744.85   4619.61    816.49 o
      1331    2  -7   5   1   4250.25   3951.14    995.54 o
      1332    2   7   5  -1   4656.25   5405.06    845.14 o
      1333    2  -5   5   1   6590.56   7720.84    857.08 o
      1334    2   5   5  -1   7016.76   7217.10    785.45 o
      1335    2  -1   5   1  15196.20  18060.70    811.72 o
      1336    2   1   5  -1  15103.70  16305.90   1308.29 o
      1337    2   1   5   1  11771.20  14565.50   1336.94 o
      1338    2  -1   5  -1  11829.10  14006.90    806.94 o
      1339    2   5   5   1   5083.47   4748.53    551.49 o
      1340    2  -5   5  -1   5224.48   5388.35    720.99 o
      1341    2   7   5   1   3067.61   3843.71    742.48 o
      1342    2  -7   5  -1   3208.68   2659.56    756.80 o
      1343    2  -8   6   1   7266.06   7038.04   1451.54 o
      1344    2   8   6  -1   7086.25   7035.66   1021.81 o
      1345    2  -4   6   1  17398.90  16427.70    866.62 o
      1346    2   4   6  -1  16623.70  16110.10   1124.46 o
      1347    2  -2   6   1  22039.10  21534.30   1291.58 o
      1348    2   2   6  -1  21902.80  20078.00   1014.64 o
      1349    2   2   6   1  14478.10  16255.80    926.31 o
      1350    2  -2   6  -1  14467.30  15510.90    985.99 o
      1351    2   4   6   1  11217.50  11722.10    673.25 o
      1352    2  -4   6  -1  11520.20  11440.40   1017.03 o
      1353    2   8   6   1   5417.19   5280.92   1291.58 o
      1354    2  -8   6  -1   5584.18   7751.88   1413.34 o
      1355    2  -7   7   1  10913.20  12834.60   1921.85 o
      1356    2   7   7  -1  10694.00  10896.10   1231.90 o
      1357    2  -5   7   1  20414.00  19247.20   2210.73 o
      1358    2   5   7  -1  20452.00  19063.40   1367.98 o
      1359    2  -1   7   1  25685.10  25175.10   2232.22 o
      1360    2   1   7  -1  25873.60  28219.00   2100.91 o
      1361    2   1   7   1  24529.30  27832.30   2179.69 o
      1362    2  -1   7  -1  24595.30  24298.90   1246.22 o
      1363    2   5   7   1  14567.30  12650.80   1157.89 o
      1364    2  -5   7  -1  14641.70  15093.10   1289.19 o
      1365    2   7   7   1   8029.37   8706.83   1131.63 o
      1366    2  -7   7  -1   8196.27   9002.87   1652.08 o
      1367    2  -8   8   1   2647.89   1917.08    859.46 <
      1368    2   8   8  -1   2750.99   2919.79    988.38 <
      1369    2  -4   8   1   4344.50   4832.09    544.33 o
      1370    2   4   8  -1   4452.75   4333.12    568.20 o
      1371    2  -2   8   1   4812.60   5481.46    701.89 o
      1372    2   2   8  -1   4898.82   5142.45    747.26 o
      1373    2   2   8   1   4772.49   5791.82    768.74 o
      1374    2  -2   8  -1   4863.84   4373.71    589.69 o
      1375    2   4   8   1   3128.76   3509.47    427.34 o
      1376    2  -4   8  -1   3516.85   3977.40    649.37 o
      1377    2   8   8   1   1819.03   1597.17    689.96 <
      1378    2  -8   8  -1   2067.69   1126.85    637.43 <
      1379    2  -7   9   1   1700.23   2841.00   1215.18 <
      1380    2   7   9  -1   1617.23   2014.96    580.14 o
      1381    2  -5   9   1   2612.98   2876.81   1071.94 <
      1382    2   5   9  -1   2719.15   3012.89    847.53 o
      1383    2  -1   9   1   3377.86   3619.29    513.29 o
      1384    2   1   9  -1   3304.36   3595.42    663.70 o
      1385    2   1   9   1   3198.67   3084.52    587.30 o
      1386    2  -1   9  -1   3222.35   3404.43    570.59 o
      1387    2   5   9   1   1836.21   1823.97    494.19 o
      1388    2  -5   9  -1   1632.38   1704.60    596.85 <
      1389    2   7   9   1   1170.14    212.48    138.47 <
      1390    2  -7   9  -1   1142.30   1957.66   1012.26 <
      1391    2  -4  10   1  26200.90  26683.90   1790.55 o
      1392    2   4  10  -1  26260.40  27994.60   1623.43 o
      1393    2  -2  10   1  35062.60  35319.10   1644.92 o
      1394    2   2  10  -1  35038.40  35190.20   2817.13 o
      1395    2   2  10   1  28374.70  37195.60   2962.76 o
      1396    2  -2  10  -1  28619.20  26614.70   1618.65 o
      1397    2   4  10   1  20453.60  19712.70   1480.19 o
      1398    2  -4  10  -1  20301.70  20715.40   1563.74 o
      1399    2   7  11  -1    650.43   2253.70   1038.52 <
      1400    2  -5  11   1   1193.66   1131.63    744.87 <
      1401    2   5  11  -1   1284.09   1726.09    756.80 <
      1402    2  -1  11   1   1793.81   1666.40    620.72 <
      1403    2   1  11  -1   1786.92   2922.17    940.63 o
      1404    2   1  11   1   1495.50   1721.31    723.38 <
      1405    2  -1  11  -1   1514.48   1778.61    441.67 o
      1406    2   5  11   1    948.43    408.24    265.00 <
      1407    2  -5  11  -1    972.00   1473.02    821.26 <
      1408    2  -4  12   1    144.50    -26.26    348.56 <
      1409    2   4  12  -1    154.60    312.75    329.46 <
      1410    2  -2  12   1     32.03    157.57    245.90 <
      1411    2   2  12  -1     29.23    477.48    582.53 <
      1412    2   2  12   1     86.38   1086.27    694.73 <
      1413    2  -2  12  -1     80.17    262.61    377.21 <
      1414    2   4  12   1    100.47    663.70    518.07 <
      1415    2  -4  12  -1     85.81   1060.00    680.41 <
      1416    2   5  13  -1  19302.90  18884.30   2430.37 o
      1417    2  -1  13   1  23331.50  26199.30   3134.65 o
      1418    2   1  13  -1  23765.50  28281.10   3170.46 o
      1419    2   1  13   1  22529.20  26347.30   3144.20 o
      1420    2  -1  13  -1  22279.50  22190.80   2888.75 o
      1421    2   5  13   1  14924.90  14723.10   2427.98 o
      1422    2  -2  14   1    469.26   1205.64    950.18 <
      1423    2   2  14  -1    480.87    257.84    355.72 <
      1424    2   2  14   1    391.17    293.65    265.00 <
      1425    2  -2  14  -1    375.23   1129.24    799.78 <
      1426    2   4  14   1    454.74   1680.73    943.02 <
      1427    2   1  15  -1   1920.12   2704.92   1153.11 <
      1428    2   1  15   1   1759.72   1394.24    577.75 <
      1429    2   8   0  -2  21160.10  20503.00   2432.76 o
      1430    2   4   0  -2  57539.80  56328.20   2671.50 o
      1431    2  -2   0   2  54191.10  52293.50   1902.75 o
      1432    2   2   0  -2  54109.90  53463.30   1974.38 o
      1433    2   2   0   2  55007.10  53434.70   1859.78 o
      1434    2   4   0   2  42695.80  41738.90   1530.32 o
      1435    2   8   0   2  16279.60  15374.80   2162.98 o
      1436    2  -7   1   2    259.61    663.70    222.03 <
      1437    2   7   1  -2    297.74    594.46    300.81 <
      1438    2  -5   1   2    888.39    632.66    152.79 o
      1439    2   5   1  -2    969.45   1038.52    331.85 o
      1440    2  -1   1   2   2835.01   2549.74    257.84 o
      1441    2   1   1  -2   2975.07   2561.68    322.30 o
      1442    2   1   1   2    968.68   1112.53    291.26 o
      1443    2  -1   1  -2    974.93    928.70    255.45 o
      1444    2   5   1   2   1106.22   1174.60    212.48 o
      1445    2  -5   1  -2   1092.86    663.70    269.78 <
      1446    2   7   1   2    301.94    291.26    255.45 <
      1447    2  -8   2   2    523.87   1038.52    396.31 <
      1448    2   8   2  -2    651.21   1403.79    537.16 <
      1449    2  -4   2   2    588.54    453.61    190.99 <
      1450    2   4   2  -2    537.09    477.48    190.99 <
      1451    2  -2   2   2   1578.52   1828.75    243.51 o
      1452    2   2   2  -2   1639.05   2017.35    288.88 o
      1453    2   2   2   2    247.42    444.06    159.96 <
      1454    2  -2   2  -2    418.06    580.14    269.78 <
      1455    2   4   2   2    450.03    594.46    128.92 o
      1456    2  -4   2  -2    513.88    768.74    317.52 <
      1457    2   8   2   2    440.73    377.21    405.86 <
      1458    2  -7   3   2  22401.60  24213.00   2220.28 o
      1459    2   7   3  -2  22448.70  23021.70   1687.89 o
      1460    2  -5   3   2  25688.00  25432.90    974.06 o
      1461    2   5   3  -2  25216.70  27125.60   1494.51 o
      1462    2  -1   3   2  37544.70  35923.10   1019.42 o
      1463    2   1   3  -2  37510.10  34693.60    983.61 o
      1464    2   1   3   2  27324.20  25497.40    821.26 o
      1465    2  -1   3  -2  28156.30  24260.70   1525.55 o
      1466    2   5   3   2  21071.30  23685.40   1248.61 o
      1467    2  -5   3  -2  21897.40  20873.00   1747.57 o
      1468    2   7   3   2  17737.00  18421.10   1558.97 o
      1469    2  -7   3  -2  18465.70  19006.10   1761.90 o
      1470    2  -8   4   2   5377.13   5307.18   1114.91 o
      1471    2   8   4  -2   5329.38   5044.57    859.46 o
      1472    2  -4   4   2  10889.90  10850.70    601.62 o
      1473    2   4   4  -2  11034.00  10951.00    888.11 o
      1474    2  -2   4   2  13175.50  13271.50    880.95 o
      1475    2   2   4  -2  13186.30  11626.60    656.53 o
      1476    2   2   4   2  15187.70  14587.00    821.26 o
      1477    2  -2   4  -2  15006.80  14627.60    854.69 o
      1478    2   4   4   2   8680.01   8587.46    448.83 o
      1479    2  -4   4  -2   8791.14   9824.14   1265.32 o
      1480    2   8   4   2   4243.49   3786.41    835.59 o
      1481    2  -7   5   2   2547.71   3089.29    900.05 o
      1482    2   7   5  -2   2399.60   2091.36    558.65 o
      1483    2  -5   5   2   3800.32   4493.08    604.01 o
      1484    2   5   5  -2   3655.43   4311.64    604.01 o
      1485    2  -1   5   2   3117.93   3994.11    510.90 o
      1486    2   1   5  -2   2831.90   3454.56    348.56 o
      1487    2   1   5   2   4132.18   4416.68    790.23 o
      1488    2  -1   5  -2   4379.91   4526.50    441.67 o
      1489    2   5   5   2   2392.67   2962.76    458.38 o
      1490    2  -5   5  -2   2605.30   2993.79    537.16 o
      1491    2   7   5   2   1708.39   1547.03    484.64 o
      1492    2  -7   5  -2   1809.81   1334.55    482.25 <
      1493    2  -8   6   2   8171.90   7591.92   1532.71 o
      1494    2   8   6  -2   8374.27   9929.18   1203.25 o
      1495    2  -4   6   2  20305.70  21878.10   1119.69 o
      1496    2   4   6  -2  20760.50  20622.30   1260.55 o
      1497    2  -2   6   2  19485.30  20254.70   1251.00 o
      1498    2   2   6  -2  19646.10  20331.10    981.22 o
      1499    2   2   6   2  20857.70  21207.20    954.96 o
      1500    2  -2   6  -2  20158.80  20047.00   1098.20 o
      1501    2   4   6   2  16244.60  18913.00   1012.26 o
      1502    2  -4   6  -2  16188.60  17640.50   1933.79 o
      1503    2   8   6   2   6535.46   7100.12   1461.09 o
      1504    2  -7   7   2  11989.90  12101.70   1967.21 o
      1505    2   7   7  -2  12280.90  12211.50   1317.84 o
      1506    2  -5   7   2  19649.20  21386.30   1384.69 o
      1507    2   5   7  -2  19903.10  20503.00   1415.73 o
      1508    2  -1   7   2  26834.90  25793.40   1229.51 o
      1509    2   1   7  -2  27165.80  24898.20   1155.50 o
      1510    2   1   7   2  22775.60  24817.00   2131.94 o
      1511    2  -1   7  -2  22987.40  21892.40   1141.18 o
      1512    2   5   7   2  16999.30  16432.40   1365.59 o
      1513    2  -5   7  -2  17162.40  15470.30   1317.84 o
      1514    2   7   7   2  10093.00  10230.00   1239.06 o
      1515    2  -7   7  -2  10207.70   8308.14   1609.11 o
      1516    2  -8   8   2   1935.38   1200.86    625.50 <
      1517    2   8   8  -2   2129.72   2179.69   1048.07 <
      1518    2  -4   8   2   2219.17   1909.92    763.97 <
      1519    2   4   8  -2   2130.74   2120.01    577.75 o
      1520    2  -2   8   2   3775.15   3948.75    541.94 o
      1521    2   2   8  -2   3888.70   4216.14    549.10 o
      1522    2   2   8   2   2367.31   3736.28    663.70 o
      1523    2  -2   8  -2   2492.67   2320.55    389.15 o
      1524    2   4   8   2   1717.22   2439.92    427.34 o
      1525    2  -4   8  -2   1813.38   1441.99    429.73 o
      1526    2  -7   9   2   2173.48   1952.89    811.72 <
      1527    2   7   9  -2   2105.02   2764.60    627.89 o
      1528    2  -5   9   2   2563.20   2883.97    916.76 o
      1529    2   5   9  -2   2515.96   2735.96    806.94 o
      1530    2  -1   9   2   3621.05   4349.84    589.69 o
      1531    2   1   9  -2   3505.37   3664.65    520.45 o
      1532    2   1   9   2   2589.96   2821.90    880.95 o
      1533    2  -1   9  -2   2734.84   2511.54    413.02 o
      1534    2   5   9   2   2297.84   2781.32    584.91 o
      1535    2  -5   9  -2   2367.88   2153.43    895.27 <
      1536    2  -7   9  -2   1911.56   1931.40    759.19 <
      1537    2  -4  10   2  26041.40  25841.20   1831.13 o
      1538    2   4  10  -2  26410.70  26089.50   1547.03 o
      1539    2  -2  10   2  30277.90  31220.00   1628.20 o
      1540    2   2  10  -2  30126.90  30962.10   1628.20 o
      1541    2   2  10   2  29340.50  35873.00   3027.22 o
      1542    2  -2  10  -2  29373.10  29787.50   1656.85 o
      1543    2   4  10   2  22471.30  27920.60   2244.15 o
      1544    2  -4  10  -2  22519.40  20238.00   2647.62 o
      1545    2   7  11  -2    179.32    716.22    417.79 <
      1546    2  -5  11   2    493.63    439.28    744.87 <
      1547    2   5  11  -2    468.41   1246.22    484.64 <
      1548    2  -1  11   2    192.21    148.02    436.89 <
      1549    2   1  11  -2    153.15     42.97    136.08 <
      1550    2   1  11   2    241.96    463.15    694.73 <
      1551    2  -1  11  -2    274.63    253.06    312.75 <
      1552    2   5  11   2    277.80    642.21    532.39 <
      1553    2  -5  11  -2    332.39    837.98    728.16 <
      1554    2  -4  12   2     45.37    398.70    498.97 <
      1555    2   4  12  -2     79.19    362.88    284.10 <
      1556    2  -2  12   2     40.16    119.37    257.84 <
      1557    2   2  12  -2     71.23    384.37    248.29 <
      1558    2   2  12   2    183.01     11.94    479.87 <
      1559    2  -2  12  -2    235.74   -331.85    417.79 <
      1560    2  -4  12  -2     71.13   -276.94    214.87 <
      1561    2  -1  13   2  22609.90  24898.20   3139.43 o
      1562    2   1  13  -2  22942.90  24215.40   3039.16 o
      1563    2   1  13   2  21355.80  22181.30   2879.20 o
      1564    2  -1  13  -2  21256.00  18908.20   2745.51 o
      1565    2  -2  14   2    569.90    840.36    611.17 <
      1566    2   2  14  -2    560.76    546.71    470.32 <
      1567    2   2  14   2    714.79    561.04    713.83 <
      1568    2   1  15  -2   1107.15    921.53    494.19 <
      1569    2   1  15   2   1135.75   2034.06   1033.74 <
      1570    2   8   0  -3  14193.40  15723.40   2162.98 o
      1571    2  -4   0   3  29479.30  29646.70   2014.96 o
      1572    2   4   0  -3  27794.40  28469.70   1979.15 o
      1573    2  -2   0   3  36646.40  35106.70   1723.70 o
      1574    2   2   0  -3  35304.50  34705.60   1738.02 o
      1575    2   2   0   3  40017.60  39363.40   1967.21 o
      1576    2   4   0   3  38578.80  37646.90   1635.37 o
      1577    2   8   0   3  14084.10  14618.00   2179.69 o
      1578    2  -7   1   3     18.52   -133.69    119.37 <
      1579    2   7   1  -3      9.70    601.62    379.60 <
      1580    2  -5   1   3     89.81    274.55    183.83 <
      1581    2   5   1  -3    132.41    315.14    210.09 <
      1582    2  -1   1   3     23.43    150.41    126.53 <
      1583    2   1   1   3    842.76    997.93    346.17 <
      1584    2   5   1   3    221.13    281.71    131.31 <
      1585    2   7   1   3     12.35    219.64    312.75 <
      1586    2  -8   2   3    874.14   1303.52    599.24 <
      1587    2   8   2  -3    779.27    709.06    284.10 <
      1588    2  -4   2   3   1586.40   2091.36    534.78 o
      1589    2   4   2  -3   1471.32   1585.23    336.62 o
      1590    2  -2   2   3    481.30    909.60    286.49 o
      1591    2   2   2  -3    491.71    790.23    193.38 o
      1592    2   2   2   3   1087.04   1243.83    236.35 o
      1593    2  -2   2  -3   1092.79   1038.52    291.26 o
      1594    2   4   2   3    821.99    940.63    188.60 o
      1595    2  -4   2  -3    877.61    816.49    260.23 o
      1596    2   8   2   3    833.84    563.43    329.46 <
      1597    2  -7   3   3  15945.90  17471.00   1246.22 o
      1598    2   7   3  -3  16164.80  15198.20   1399.01 o
      1599    2  -5   3   3  17840.20  17814.80    861.85 o
      1600    2   5   3  -3  18167.80  16692.70   1208.02 o
      1601    2  -1   3   3  31988.70  31002.70   1055.23 o
      1602    2   1   3  -3  31995.90  30341.40   1136.40 o
      1603    2   1   3   3  42932.50  39723.90   1282.03 o
      1604    2  -1   3  -3  43030.00  41538.30   2186.85 o
      1605    2   5   3   3  21574.20  20810.90    928.70 o
      1606    2  -5   3  -3  21356.20  19493.10   1761.90 o
      1607    2   7   3   3  16009.10  16083.90   1504.06 o
      1608    2  -8   4   3   3531.58   3729.11    952.57 o
      1609    2   8   4  -3   3619.22   4125.42    828.43 o
      1610    2  -4   4   3   5468.45   5316.73    451.22 o
      1611    2   4   4  -3   5360.06   5436.10    642.21 o
      1612    2  -2   4   3  12082.40  11359.20    718.61 o
      1613    2   2   4  -3  12195.10  12887.20    902.44 o
      1614    2   2   4   3  11272.20  11070.40    792.62 o
      1615    2  -2   4  -3  11362.60  11263.70   1251.00 o
      1616    2   4   4   3   7851.79   7885.57    608.79 o
      1617    2  -4   4  -3   7823.15   8243.68   1186.54 o
      1618    2   8   4   3   3219.08   2860.10    900.05 o
      1619    2  -7   5   3   3196.96   2934.11    921.53 o
      1620    2   7   5  -3   3044.45   2346.81    577.75 o
      1621    2  -5   5   3   5149.83   5280.92    651.76 o
      1622    2   5   5  -3   4959.59   4898.94    663.70 o
      1623    2   1   5  -3   8556.24   8312.91    577.75 o
      1624    2  -1   5  -3   5787.77   6808.85   1017.03 o
      1625    2   5   5   3   5064.32   4805.83    389.15 o
      1626    2  -5   5  -3   4586.16   6362.41   1176.99 o
      1627    2   7   5   3   3196.19   2595.10    592.07 o
      1628    2  -7   5  -3   2934.53   3079.74    866.62 o
      1629    2  -8   6   3   5695.78   7914.22   1580.46 o
      1630    2   8   6  -3   5376.10   6596.38    997.93 o
      1631    2  -4   6   3  10544.90   8919.31    995.54 o
      1632    2   4   6  -3   9722.69  10526.00   1227.12 o
      1633    2  -2   6   3  12747.60  12034.90   1045.68 o
      1634    2   2   6  -3  12403.10  11375.90    735.32 o
      1635    2   2   6   3  13569.70  14131.00    802.16 o
      1636    2  -2   6  -3  13776.60  12428.80   1566.13 o
      1637    2   4   6   3  13218.30  14396.00    938.25 o
      1638    2  -4   6  -3  13592.60  12598.30   1675.95 o
      1639    2   8   6   3   5285.68   5567.41   1303.52 o
      1640    2  -7   7   3   8446.46   7026.11   1554.19 o
      1641    2   7   7  -3   8389.06   8654.31   1076.72 o
      1642    2  -5   7   3  13418.10  14259.90   1251.00 o
      1643    2   5   7  -3  13582.90  13388.50   1145.95 o
      1644    2  -1   7   3  17609.80  17313.40   1282.03 o
      1645    2   1   7  -3  17762.10  16644.90    909.60 o
      1646    2   1   7   3  22124.10  23119.50   1523.16 o
      1647    2  -1   7  -3  22443.20  20966.10   2055.55 o
      1648    2   5   7   3  14277.80  13772.90   1274.87 o
      1649    2  -5   7  -3  14695.80  13309.70   1881.27 o
      1650    2   7   7   3   8218.04   8437.06   1432.44 o
      1651    2  -7   7  -3   8211.49   8687.73   1621.04 o
      1652    2  -8   8   3   2255.27   1807.26    926.31 <
      1653    2   8   8  -3   2124.40   2401.72    888.11 <
      1654    2  -4   8   3   2907.90   2385.01    541.94 o
      1655    2   4   8  -3   2711.19   2416.04    580.14 o
      1656    2  -2   8   3   3035.95   3249.25    491.80 o
      1657    2   2   8  -3   3030.77   2955.60    427.34 o
      1658    2   2   8   3   3615.34   4273.44   1012.26 o
      1659    2  -2   8  -3   3594.48   3385.33    873.79 o
      1660    2   4   8   3   2442.28   2425.59    427.34 o
      1661    2  -4   8  -3   2524.42   1773.84    749.64 <
      1662    2  -7   9   3   1301.24   2248.93    959.73 <
      1663    2   7   9  -3   1314.43    897.66    718.61 <
      1664    2  -5   9   3   1472.35   1864.56   1007.48 <
      1665    2   5   9  -3   1613.13   1661.63    639.82 <
      1666    2  -1   9   3   2506.58   2220.28    439.28 o
      1667    2   1   9  -3   2411.34   2411.27    319.91 o
      1668    2   1   9   3   3347.50   4230.47    971.67 o
      1669    2  -1   9  -3   3490.70   3366.23    931.09 o
      1670    2   5   9   3   1883.51   2337.26    943.02 <
      1671    2  -5   9  -3   1891.63   2088.97    892.89 <
      1672    2  -7   9  -3   1252.90   2447.08   1172.21 <
      1673    2  -4  10   3  18576.60  17115.20   1544.65 o
      1674    2   4  10  -3  18345.60  19478.80   1709.38 o
      1675    2  -2  10   3  25149.20  29653.80   3220.60 o
      1676    2   2  10  -3  24989.10  25619.10   1389.46 o
      1677    2   2  10   3  25267.50  30040.60   2915.01 o
      1678    2  -2  10  -3  25591.80  26318.70   2821.90 o
      1679    2   4  10   3  20952.30  24630.80   2306.22 o
      1680    2  -4  10  -3  20765.30  20448.00   2621.36 o
      1681    2  -5  11   3    954.91    689.96    570.59 <
      1682    2   5  11  -3    948.69    861.85    241.13 o
      1683    2  -1  11   3   1133.86   1024.19    704.28 <
      1684    2   1  11  -3   1129.63   1165.05    372.43 o
      1685    2   1  11   3    820.97    236.35    291.26 <
      1686    2  -1  11  -3    815.53   1664.02    685.18 <
      1687    2   5  11   3   1003.14   3072.58   1062.39 <
      1688    2  -5  11  -3    929.28   1122.08    778.29 <
      1689    2  -4  12   3    190.25    303.20    403.47 <
      1690    2   4  12  -3    168.97    -57.30    224.41 <
      1691    2  -2  12   3     64.32   -319.91    322.30 <
      1692    2   2  12  -3     48.30    594.46    646.98 <
      1693    2   2  12   3     62.34    217.25    279.33 <
      1694    2  -2  12  -3     50.09    716.22    869.01 <
      1695    2  -4  12  -3     14.17    420.18    646.98 <
      1696    2  -1  13   3  18247.40  18667.10   2735.96 o
      1697    2   1  13  -3  18513.50  18619.30   2580.78 o
      1698    2   1  13   3  20032.70  23181.60   2986.63 o
      1699    2  -1  13  -3  19950.30  22489.30   2979.47 o
      1700    2   2  14  -3    468.86   1523.16    878.56 <
      1701    2   2  14   3    405.99    164.73    830.81 <
      1702    2   1  15   3   1299.45   1136.40    892.89 <
      1703    2   8   0  -4  16219.30  18509.50   2382.62 o
      1704    2  -4   0   4  49375.60  53921.70   2819.51 o
      1705    2   4   0  -4  49510.50  54602.10   2895.91 o
      1706    2  -2   0   4  65853.90  65999.60   2669.11 o
      1707    2   2   0   4  63283.80  63094.10   2869.65 o
      1708    2   4   0   4  39187.20  36555.80   1781.00 o
      1709    2  -7   1   4    219.69    649.37    401.08 <
      1710    2   7   1  -4    269.35    479.87    312.75 <
      1711    2  -5   1   4   1468.08   2282.35    744.87 o
      1712    2   5   1  -4   1583.51   1224.73    317.52 o
      1713    2  -1   1   4   3440.19   3428.30    398.70 o
      1714    2   1   1   4   1363.78   1036.13    444.06 <
      1715    2   5   1   4    537.40    785.45    229.19 o
      1716    2   7   1   4     75.37    243.51    248.29 <
      1717    2  -8   2   4    334.56   1754.74    969.28 <
      1718    2   8   2  -4    306.32    417.79    288.88 <
      1719    2  -4   2   4    299.04    348.56    212.48 <
      1720    2   4   2  -4    449.35    222.03    114.60 <
      1721    2  -2   2   4    363.65    594.46    202.93 <
      1722    2   2   2  -4    616.75    558.65    210.09 <
      1723    2   2   2   4    591.03    821.26    429.73 <
      1724    2   4   2   4   1354.46   2091.36    334.23 o
      1725    2   8   2   4    516.86     45.36    291.26 <
      1726    2  -7   3   4  17464.80  18700.50   2260.86 o
      1727    2   7   3  -4  17071.80  19891.80   1621.04 o
      1728    2  -5   3   4  23957.90  25829.20   1661.63 o
      1729    2   5   3  -4  23351.80  24747.70   1516.00 o
      1730    2  -1   3   4  48684.40  49984.90   1656.85 o
      1731    2   5   3   4  20285.70  19824.90    983.61 o
      1732    2   7   3   4  13740.40  11789.00   1382.30 o
      1733    2  -8   4   4   4456.70   4762.86   1188.92 o
      1734    2   8   4  -4   4533.39   4435.78    830.81 o
      1735    2  -4   4   4  10196.10   9497.06    783.07 o
      1736    2   4   4  -4   9971.29   9387.24    885.72 o
      1737    2  -2   4   4  16698.00  15718.60   1048.07 o
      1738    2   2   4  -4  16484.80  15995.60   1069.55 o
      1739    2   2   4   4  14530.90  13467.30    931.09 o
      1740    2  -2   4  -4  14398.50  13581.90   1535.10 o
      1741    2   4   4   4   6615.60   6188.13    565.81 o
      1742    2  -4   4  -4   6591.72   5307.18   1038.52 o
      1743    2   8   4   4   3074.23   2824.29    952.57 <
      1744    2  -7   5   4   1947.07   3342.35   1162.66 <
      1745    2   7   5  -4   1669.67   1847.84    494.19 o
      1746    2  -5   5   4   2125.04   2862.49    570.59 o
      1747    2   5   5  -4   2006.17   2227.44    496.58 o
      1748    2  -1   5   4   2562.08   2382.62    322.30 o
      1749    2   1   5   4   4316.92   5646.19   1043.29 o
      1750    2  -1   5  -4   4293.76   4419.07    852.30 o
      1751    2   5   5   4   3125.05   2838.61    417.79 o
      1752    2  -5   5  -4   3145.90   2561.68    718.61 o
      1753    2   7   5   4   2161.45   3215.82    711.44 o
      1754    2  -7   5  -4   2194.46   1320.23    575.36 <
      1755    2  -8   6   4   6531.97   9179.54   1747.57 o
      1756    2   8   6  -4   6631.67   7608.63   1566.13 o
      1757    2  -4   6   4  18644.20  18729.10   1430.05 o
      1758    2   4   6  -4  18686.70  18282.70   1561.36 o
      1759    2  -2   6   4  23778.50  21577.30   1215.18 o
      1760    2   2   6  -4  23699.90  26153.90   1239.06 o
      1761    2   2   6   4  22882.60  23503.90   1289.19 o
      1762    2  -2   6  -4  22189.70  22489.30   2103.30 o
      1763    2   4   6   4  14369.40  14267.10   1014.64 o
      1764    2  -4   6  -4  13963.30  14816.20   1883.66 o
      1765    2  -7   7   4   9663.88   9704.77   1979.15 o
      1766    2   7   7  -4   9697.94   9652.24   1186.54 o
      1767    2  -5   7   4  18240.40  17556.90   1449.15 o
      1768    2   5   7  -4  18397.10  16816.80   1685.50 o
      1769    2  -1   7   4  29195.50  28350.30   1795.32 o
      1770    2   1   7  -4  29406.70  28498.30   2353.97 o
      1771    2   1   7   4  25649.00  21579.70   2225.05 o
      1772    2  -1   7  -4  25708.40  25631.10   2272.80 o
      1773    2   5   7   4  14732.70  15260.20   1530.32 o
      1774    2  -5   7  -4  14485.20  14591.80   2014.96 o
      1775    2  -7   7  -4   7544.71   7018.94   1537.48 o
      1776    2  -8   8   4   1446.03   2088.97   1169.82 <
      1777    2   8   8  -4   1403.39   1866.94    816.49 <
      1778    2  -4   8   4   1609.39   1155.50    429.73 <
      1779    2   4   8  -4   1678.19   2234.60    601.62 o
      1780    2  -2   8   4   2476.85   2602.26    546.71 o
      1781    2   2   8  -4   2744.40   2170.14    339.01 o
      1782    2   2   8   4   2919.70   2903.07    778.29 o
      1783    2  -2   8  -4   2859.26   3943.98   1055.23 o
      1784    2   4   8   4   2717.55   3108.39    487.03 o
      1785    2  -4   8  -4   2637.64   2136.72    880.95 <
      1786    2  -7   9   4   1796.44   1821.58   1141.18 <
      1787    2   7   9  -4   1720.42   2005.41    854.69 <
      1788    2  -5   9   4   2706.65   2650.01   1100.59 <
      1789    2   5   9  -4   2693.27   2330.10    611.17 o
      1790    2  -1   9   4   4727.37   4538.44   1095.81 o
      1791    2   1   9  -4   4745.01   4779.57   1086.27 o
      1792    2   1   9   4   3514.56   2769.38    861.85 o
      1793    2  -1   9  -4   3695.16   4653.04   1153.11 o
      1794    2  -5   9  -4   2005.07   2000.64    826.04 <
      1795    2  -4  10   4  23626.90  19433.40   2771.77 o
      1796    2   4  10  -4  23584.20  22744.70   1730.86 o
      1797    2  -2  10   4  31568.60  29558.40   3191.95 o
      1798    2   2  10  -4  31223.00  27892.00   1446.76 o
      1799    2   2  10   4  29700.10  29947.50   3005.73 o
      1800    2  -2  10  -4  29457.60  28746.60   2977.08 o
      1801    2  -4  10  -4  20034.00  21694.30   2719.24 o
      1802    2  -5  11   4    255.03    685.18    725.77 <
      1803    2  -1  11   4    152.02   1296.36    878.56 <
      1804    2   1  11  -4    123.37    883.34    706.67 <
      1805    2   1  11   4    314.48   1060.00    549.10 <
      1806    2  -1  11  -4    329.90    983.61    694.73 <
      1807    2  -4  12   4    117.92   -303.20    398.70 <
      1808    2  -2  12   4    169.47    -50.14    458.38 <
      1809    2   2  12  -4    272.28    -62.07    384.37 <
      1810    2   2  12   4    195.02    202.93    339.01 <
      1811    2  -2  12  -4    282.73   1024.19    828.43 <
      1812    2  -1  13   4  23084.10  21231.10   2917.40 o
      1813    2   1  13  -4  23429.20  25239.60   3072.58 o
      1814    2   1  13   4  22280.30  24769.20   3187.17 o
      1815    2  -1  13  -4  22048.90  24766.80   3122.71 o
      1816    2   2  14  -4    616.18   1530.32    902.44 <
      1817    2   2  14   4    564.39    494.19    551.49 <
      1818    2   8   0  -5  14137.70  15444.10   2225.05 o
      1819    2  -4   0   5  35158.80  32490.10   2322.94 o
      1820    2   4   0  -5  34483.30  35567.40   2459.02 o
      1821    2  -2   0   5  34563.40  34397.60   2108.07 o
      1822    2   2   0   5  24282.00  24446.90   2041.22 o
      1823    2   4   0   5  21103.50  21565.30   1473.02 o
      1824    2  -7   1   5    133.90    296.04    303.20 <
      1825    2   7   1  -5     84.17      9.55    202.93 <
      1826    2   5   1  -5    124.79     76.40    136.08 <
      1827    2  -1   1   5     99.86    272.16    179.05 <
      1828    2   1   1   5     40.28    -14.32    109.82 <
      1829    2   5   1   5     10.89    549.10    231.58 <
      1830    2   7   1   5     21.88    546.71    413.02 <
      1831    2  -8   2   5    706.25    396.31    604.01 <
      1832    2   8   2  -5    795.28    852.30    424.96 <
      1833    2  -4   2   5   1638.40   2270.41    429.73 o
      1834    2   4   2  -5   1715.36   2096.13    413.02 o
      1835    2  -2   2   5   2718.95   3094.07    458.38 o
      1836    2   2   2   5   2838.12   3036.77    766.35 o
      1837    2   4   2   5   1342.09   1618.65    339.01 o
      1838    2  -7   3   5  17048.30  16812.00   2427.98 o
      1839    2   7   3  -5  17389.10  17745.50   1582.84 o
      1840    2  -5   3   5  20330.50  20846.70   1415.73 o
      1841    2   5   3  -5  20498.60  22708.90   1516.00 o
      1842    2  -1   3   5  29909.60  31272.50   1413.34 o
      1843    2   1   3   5  25709.30  25268.20   2201.18 o
      1844    2   5   3   5  11929.60  12658.00   1260.55 o
      1845    2   7   3   5   9665.52   8332.01   1193.70 o
      1846    2  -8   4   5   3622.53   5428.94   1501.67 o
      1847    2   8   4  -5   3513.88   4796.28   1270.09 o
      1848    2  -4   4   5   6181.67   6866.15    771.13 o
      1849    2   4   4  -5   5983.76   6739.62   1021.81 o
      1850    2  -2   4   5   7563.02   7150.25    589.69 o
      1851    2   2   4   5   4966.41   4777.18    587.30 o
      1852    2   4   4   5   3788.14   4001.28    570.59 o
      1853    2  -7   5   5   2687.24   3289.83   1093.43 o
      1854    2   7   5  -5   2812.63   2848.16    646.98 o
      1855    2  -5   5   5   5278.57   4758.08    623.11 o
      1856    2   5   5  -5   5500.25   5653.35    957.35 o
      1857    2  -1   5   5   9851.66   9793.10    763.97 o
      1858    2   1   5   5   8548.94   8002.55    513.29 o
      1859    2  -1   5  -5   8254.51   6407.77   1134.01 o
      1860    2   5   5   5   3838.24   3373.39    742.48 o
      1861    2  -8   6   5   5901.29   6992.68   1874.11 o
      1862    2   8   6  -5   5436.58   7517.91   1535.10 o
      1863    2  -4   6   5  12334.50  12488.50    983.61 o
      1864    2   4   6  -5  11839.40  12094.50   1293.97 o
      1865    2  -2   6   5  11368.60  11380.70   1547.03 o
      1866    2   2   6   5   8264.94   8105.21    565.81 o
      1867    2  -2   6  -5   8014.40   7226.65   1308.29 o
      1868    2   4   6   5   7379.62   7183.68    938.25 o
      1869    2  -4   6  -5   7447.19   8160.12   1434.83 o
      1870    2  -7   7   5   8855.42  10218.10   2222.67 o
      1871    2   7   7  -5   8750.27  10475.90   1675.95 o
      1872    2  -5   7   5  13692.60  13183.20   1391.85 o
      1873    2   5   7  -5  13736.70  14338.70   1563.74 o
      1874    2  -1   7  -5  14331.10  12669.90   1778.61 o
      1875    2  -5   7  -5   8806.52   8133.86   1578.07 o
      1876    2  -4   8   5   3007.48   2530.64    871.40 <
      1877    2   4   8  -5   3076.28   2905.46    575.36 o
      1878    2  -2   8   5   4785.56   4273.44   1270.09 o
      1879    2   2   8   5   4441.13   4710.33   1174.60 o
      1880    2  -2   8  -5   4476.13   3755.37   1069.55 o
      1881    2   4   8   5   2360.64   2239.38    723.38 o
      1882    2  -4   8  -5   2537.32   1912.30    790.23 <
      1883    2  -5   9   5   1767.54   1921.85    835.59 <
      1884    2   5   9  -5   1791.86   2186.85    592.07 o
      1885    2  -1   9   5   2166.92   1496.90    926.31 <
      1886    2   1   9  -5   2074.91   1153.11    558.65 <
      1887    2   1   9   5   1736.21   1229.51    618.34 <
      1888    2  -1   9  -5   1775.32   2034.06    701.89 <
      1889    2  -5   9  -5    959.10   1869.33    883.34 <
      1890    2  -4  10   5  19161.00  19228.10   2910.24 o
      1891    2  -2  10   5  22324.80  18812.70   2628.52 o
      1892    2   2  10  -5  22325.90  21773.10   2437.53 o
      1893    2   2  10   5  17604.90  17602.30   2337.26 o
      1894    2  -2  10  -5  17666.10  18910.60   2501.99 o
      1895    2  -4  10  -5  13496.70  15752.00   2466.18 o
      1896    2  -1  11   5   1470.28   2225.05   1086.27 <
      1897    2   1  11  -5   1491.56   1444.37    663.70 <
      1898    2   1  11   5   1380.27   1021.81    508.52 <
      1899    2  -1  11  -5   1385.61   1181.76    840.36 <
      1900    2  -2  12   5    231.10    343.79    436.89 <
      1901    2   2  12  -5    162.38    666.08    482.25 <
      1902    2   2  12   5    278.00   3172.85   1666.40 <
      1903    2  -2  12  -5    205.42    465.54    494.19 <
      1904    2  -1  13   5  16492.90  21243.10   3344.74 o
      1905    2   1  13  -5  16813.00  15434.50   2576.00 o
      1906    2   1  13   5  15547.20  17416.10   2833.84 o
      1907    2   8   0  -6  14960.30  17100.90   2416.04 o
      1908    2  -4   0   6  30113.40  31162.70   2432.76 o
      1909    2   4   0  -6  30661.40  34624.40   2568.84 o
      1910    2  -2   0   6  33672.50  36651.30   2425.59 o
      1911    2   2   0   6  27533.30  28006.50   2444.69 o
      1912    2   4   0   6  20944.60  22011.80   1623.43 o
      1913    2   7   1  -6     89.43    532.39    401.08 <
      1914    2   5   1  -6    639.77    835.59    284.10 <
      1915    2  -1   1   6    659.46    725.77    243.51 <
      1916    2   1   1   6   1129.26   1251.00    520.45 <
      1917    2   5   1   6    803.25   1291.58    377.21 o
      1918    2   7   1   6    171.09    365.27    334.23 <
      1919    2  -8   2   6    538.00    599.24    747.26 <
      1920    2   8   2  -6    606.02    -93.11    384.37 <
      1921    2  -4   2   6   1168.17   1334.55    568.20 <
      1922    2   4   2  -6   1176.69   1229.51    508.52 <
      1923    2  -2   2   6    567.26    759.19    253.06 <
      1924    2   2   2   6    142.21   -257.84    190.99 <
      1925    2   4   2   6    163.76    415.41    262.61 <
      1926    2  -7   3   6  14952.70  18595.40   2809.97 o
      1927    2   7   3  -6  15131.10  17256.10   1604.33 o
      1928    2  -5   3   6  17709.20  20123.40   2172.53 o
      1929    2   5   3  -6  17998.60  20593.70   2014.96 o
      1930    2  -1   3   6  21509.80  25459.20   1229.51 o
      1931    2   5   3   6  11830.50  14546.40   1415.73 o
      1932    2   7   3   6   8629.64   8589.85   1542.26 o
      1933    2  -8   4   6   3584.38   4872.68   1439.60 o
      1934    2   8   4  -6   3656.60   3905.78   1102.98 o
      1935    2  -4   4   6   5073.86   5994.75    795.00 o
      1936    2   4   4  -6   5049.71   5545.92    931.09 o
      1937    2  -2   4   6   8190.03   8690.12    821.26 o
      1938    2   2   4   6   7422.09   6933.00    890.50 o
      1939    2   4   4   6   4704.96   4820.15    649.37 o
      1940    2  -7   5   6   2207.09   2981.86   1239.06 <
      1941    2   7   5  -6   2145.22   2265.64    797.39 <
      1942    2  -5   5   6   2654.20   3270.73    625.50 o
      1943    2   5   5  -6   2492.02   2733.57    742.48 o
      1944    2  -1   5   6   2440.77   2513.93    377.21 o
      1945    2   1   5   6   1473.01   1800.10    243.51 o
      1946    2   5   5   6    876.95    439.28    202.93 <
      1947    2  -8   6   6   5749.21   7078.63   1986.31 o
      1948    2   8   6  -6   5966.13   6009.08   1317.84 o
      1949    2  -4   6   6  11436.50  11717.30   1327.39 o
      1950    2   4   6  -6  11618.80  11440.40   1279.64 o
      1951    2  -2   6   6  13077.00  11879.70    916.76 o
      1952    2   2   6   6  11527.10  11182.60    689.96 o
      1953    2  -7   7   6   8069.26   9298.91   2361.14 o
      1954    2   7   7  -6   8266.86  10590.50   1749.96 o
      1955    2  -5   7   6  13291.60  12822.70   2401.72 o
      1956    2   5   7  -6  13916.80  14799.50   1609.11 o
      1957    2  -4   8   6   2218.91   2289.51    902.44 <
      1958    2   4   8  -6   2234.96   2905.46    599.24 o
      1959    2  -2   8   6   2142.83   2291.90    947.80 <
      1960    2   2   8   6   1182.42   1644.92    818.88 <
      1961    2  -2   8  -6   1281.55   1444.37    716.22 <
      1962    2  -4   8  -6    929.80   1845.46   1002.71 <
      1963    2  -5   9   6   1819.53   1062.39    346.17 o
      1964    2  -1   9   6   2304.52   2673.88   1112.53 <
      1965    2   1   9   6   2220.12   3332.81   1131.63 <
      1966    2  -1   9  -6   2306.41   3065.42   1002.71 o
      1967    2  -4  10   6  16441.80  15429.70   2599.87 o
      1968    2  -2  10   6  20258.00  18478.40   2778.93 o
      1969    2   2  10   6  16993.00  17315.80   2444.69 o
      1970    2  -2  10  -6  17142.10  12314.20   2194.02 o
      1971    2  -1  11   6    207.73    303.20    408.24 <
      1972    2   1  11   6     82.61    506.13    365.27 <
      1973    2  -1  11  -6    108.96    405.86    250.68 <
      1974    2   2  12   6    236.07   2365.91   1296.36 <
      1975    2   1  13   6  14064.30  13546.10   2559.29 o
      1976    2  -2   0   7  16020.70  18215.80   1919.47 o
      1977    2   4   0   7  13064.10  12591.10   1895.59 o
      1978    2   7   1  -7     23.50    272.16    446.44 <
      1979    2  -1   1   7    247.55    -57.30    260.23 <
      1980    2   5   1   7     58.30      9.55    176.67 <
      1981    2  -8   2   7    560.49   -317.52    818.88 <
      1982    2  -4   2   7    524.75   1835.91    649.37 <
      1983    2  -2   2   7    567.14   1394.24    460.77 o
      1984    2   4   2   7    527.55   1260.55    632.66 <
      1985    2  -7   3   7  10581.60  13197.50   2623.75 o
      1986    2   7   3  -7  11119.70  12218.70   1917.08 o
      1987    2   5   3  -7  11119.00  12032.50   1609.11 o
      1988    2  -1   3   7  16131.70  18208.70   1590.01 o
      1989    2   5   3   7   8315.65   8296.20   1162.66 o
      1990    2  -8   4   7   2381.87   3779.25   1547.03 <
      1991    2  -4   4   7   3582.54   4416.68    911.98 o
      1992    2  -2   4   7   4478.60   5495.79    823.65 o
      1993    2   2   4   7   4194.35   4158.84    732.93 o
      1994    2   4   4   7   2603.67   2735.96    711.44 o
      1995    2  -7   5   7   1950.00   1045.68    802.16 <
      1996    2   7   5  -7   1823.45   2769.38    900.05 o
      1997    2   5   5  -7   2688.65   2509.15    718.61 o
      1998    2  -1   5   7   2329.97   2647.62    451.22 o
      1999    2   1   5   7   2510.22   2325.32    436.89 o
      2000    2  -5   7   7   8209.05   9542.42   2358.75 o
      2001    2   5   7  -7   8382.57   8773.68   1322.62 o
      2002    2  -4   8   7   1331.71   1208.02   1028.97 <
      2003    2  -2   8   7   1684.77    864.24    706.67 <
      2004    2  -1   9   7   1835.64   1845.46    895.27 <
      2005    2   1   9   7   1361.22   2623.75   1048.07 <
      2006    2  -2  10   7  12956.00  14367.40   2659.56 o
      2007    2   2  10   7  11573.10  12173.30   2282.35 o
      2008    2  -1  11   7    337.38   1561.36    802.16 <
      2009    2   1  11   7    405.49    217.25    286.49 <
      2010    2   4   0   8  14762.90  14828.10   2088.97 o
      2011    2   7   1  -8    207.17    577.75    479.87 <
      2012    2  -1   1   8    664.47   1494.51    728.16 <
      2013    2   5   1   8    198.89      7.16    190.99 <
      2014    2  -2   2   8     96.33   -298.42    372.43 <
      2015    2   4   2   8    387.55    477.48    525.23 <
      2016    2   7   3  -8   9133.16  10399.50   1857.39 o
      2017    2  -1   3   8  14788.00  19306.90   1857.39 o
      2018    2   7   5  -8    732.95   1327.39    780.68 <
      2019    2  -1   9   8   1879.91   1251.00    620.72 <
      2020    2   1   9   8   1695.82   2385.01   1110.14 <
      2021    2   2  10   8  11639.60   9530.49   2093.75 o
      2022    2   4   0   9   7733.06   9666.57   1888.43 o
