# Supplementary material for: Nollmotzite, Mg[UV(UVIO2)2O4F3]·4H2O, the first natural uranium oxide containing fluorine
Source: Acta Crystallogr B Struct Sci Cryst Eng Mater. 2018 Jun 28;74(Pt 4):362–9. doi: 10.1107/S2052520618007321 (PMC6108157; doi:10.1107/S2052520618007321)
Supplement: Supplementary file 2 [file b-74-00362-Isup2.hkl]

#
# h,k,l, Fc-squared, Fo-squared, sigma(Fo-squared) and status flag
#
data_I
_shelx_title                             '   '
_shelx_refln_list_code                   4
_shelx_F_calc_maximum                    413.09
_exptl_crystal_F_000                     829
_reflns_d_resolution_high                0.7252

loop_
 _symmetry_equiv_pos_as_xyz
 'x, y, z'
 'x, -y, z'
 'x+1/2, y+1/2, z'
 'x+1/2, -y+1/2, z'

_cell_length_a                           7.1015(12)
_cell_length_b                           11.7489(17)
_cell_length_c                           8.1954(14)
_cell_angle_alpha                        90
_cell_angle_beta                         98.087(14)
_cell_angle_gamma                        90

_shelx_F_squared_multiplier              1.000

loop_
 _twin_refln_datum_id
 _twin_refln_individual_id
 _twin_refln_index_h
 _twin_refln_index_k
 _twin_refln_index_l
 _twin_refln_F_squared_calc
 _twin_refln_F_squared_meas
 _twin_refln_F_squared_sigma
 _twin_refln_include_status
         1    1  -2   0   0 153654.00 160869.00   2661.45 o
         2    1   4   0   0 102453.00 106864.00   2573.14 o
         3    1  -4   0   0 100240.00 101519.00   3112.59 o
         4    2  -6   0   2  98565.60  98605.00   2945.50 o
         4    1   6   0   0  98565.60  98605.00   2945.50 o
         5    2   6   0  -2  97814.80 100135.00   3909.83 o
         5    1  -6   0   0  97814.80 100135.00   3909.83 o
         6    1  -8   0   0  25616.20  25425.80   2425.14 o
         7    1   1   1   0   4872.35   3363.22    300.76 o
         8    1  -1   1   0   4929.70   4437.34    250.63 o
         9    2  -3   1   1   1825.80   1210.18    315.08 o
         9    1   3   1   0   1825.80   1210.18    315.08 o
        10    2   3   1  -1   1605.92   1129.03    210.05 o
        10    1  -3   1   0   1605.92   1129.03    210.05 o
        11    1   5   1   0   1052.13   1229.28    212.44 o
        12    1  -5   1   0   1056.05    926.14    279.27 o
        13    1   7   1   0    365.49    575.26    219.60 <
        14    1  -7   1   0    297.67    272.11    186.18 <
        15    2   0   2   0   2488.57   3279.67    336.56 o
        15    1   0   2   0   2488.57   3279.67    336.56 o
        16    1   2   2   0   3440.13   4222.52    226.76 o
        17    1  -2   2   0   3051.69   4181.94    284.05 o
        18    1   4   2   0   1442.60   1541.97    219.60 o
        19    1  -4   2   0   1253.68   2026.52    329.40 o
        20    2  -6   2   2   2451.22   2281.93    267.34 o
        20    1   6   2   0   2451.22   2281.93    267.34 o
        21    2   6   2  -2   2537.59   2489.59    467.84 o
        21    1  -6   2   0   2537.59   2489.59    467.84 o
        22    1   8   2   0    864.34    637.32    286.43 <
        23    1  -8   2   0    858.86   1236.44    458.30 <
        24    1   1   3   0 107619.00 114726.00   1374.88 o
        25    1  -1   3   0 108159.00 113189.00   1513.33 o
        26    2  -3   3   1 162678.00 170643.00   2002.65 o
        26    1   3   3   0 162678.00 170643.00   2002.65 o
        27    2   3   3  -1 163609.00 166681.00   2549.27 o
        27    1  -3   3   0 163609.00 166681.00   2549.27 o
        28    1   5   3   0  38950.80  38200.80    856.92 o
        29    1  -5   3   0  39917.20  41053.20   1611.19 o
        30    1   7   3   0  29792.30  32274.00   2296.25 o
        31    1  -7   3   0  29877.20  30784.50   1732.93 o
        32    2   0   4   0  52130.40  54720.90   1398.75 o
        32    1   0   4   0  52130.40  54720.90   1398.75 o
        33    1   2   4   0  32075.40  29963.40    825.89 o
        34    1  -2   4   0  32321.40  32200.00    787.69 o
        35    1   4   4   0  18440.90  18983.40    773.37 o
        36    1  -4   4   0  18702.20  18634.90   1004.91 o
        37    2  -6   4   2  13053.30  13751.20   1532.42 o
        37    1   6   4   0  13053.30  13751.20   1532.42 o
        38    2   6   4  -2  12810.40  13082.90   1019.23 o
        38    1  -6   4   0  12810.40  13082.90   1019.23 o
        39    1   8   4   0   6558.14   8187.25   1319.98 o
        40    1  -8   4   0   6573.12   6072.41    849.76 o
        41    1   1   5   0   9925.30  11094.60    541.84 o
        42    1  -1   5   0   9983.37  11607.70    926.14 o
        43    2  -3   5   1  14884.50  17565.60    935.68 o
        43    1   3   5   0  14884.50  17565.60    935.68 o
        44    2   3   5  -1  15341.40  16458.00    622.99 o
        44    1  -3   5   0  15341.40  16458.00    622.99 o
        45    1   5   5   0   6673.02   6929.32    525.13 o
        46    1  -5   5   0   6599.00   6936.48    694.60 o
        47    1   7   5   0   3393.62   3928.92    887.95 o
        48    1  -7   5   0   3793.09   4263.10    689.83 o
        49    2   0   6   0 140569.00 156126.00   2883.44 o
        49    1   0   6   0 140569.00 156126.00   2883.44 o
        50    1   2   6   0  47553.90  49746.50   1296.12 o
        51    1  -2   6   0  46996.10  46020.40   1950.14 o
        52    1   4   6   0  35326.70  36546.60   1205.41 o
        53    1  -4   6   0  34780.10  36479.80   1491.85 o
        54    2  -6   6   2  36168.40  34104.80   2737.83 o
        54    1   6   6   0  36168.40  34104.80   2737.83 o
        55    2   6   6  -2  35779.40  37074.10   1799.76 o
        55    1  -6   6   0  35779.40  37074.10   1799.76 o
        56    1   8   6   0  10316.60  10803.30   1678.03 o
        57    1  -8   6   0  10048.30  10442.90   1162.45 o
        58    1   1   7   0  58345.60  58857.50   1799.76 o
        59    1  -1   7   0  58554.40  58953.00   2499.14 o
        60    2  -3   7   1  54617.60  55329.60   1522.88 o
        60    1   3   7   0  54617.60  55329.60   1522.88 o
        61    2   3   7  -1  53992.90  49696.30   1444.11 o
        61    1  -3   7   0  53992.90  49696.30   1444.11 o
        62    1   5   7   0  29577.70  29428.70   1429.78 o
        63    1  -5   7   0  29553.40  28791.40   1487.07 o
        64    1   7   7   0  16481.60  15773.00   1966.85 o
        65    1  -7   7   0  16281.80  15548.60   1296.12 o
        66    2   0   8   0   4835.72   5914.87    661.19 o
        66    1   0   8   0   4835.72   5914.87    661.19 o
        67    1   2   8   0   7541.00   6733.59   1088.45 o
        68    1  -2   8   0   7118.12   7647.80    770.99 o
        69    1   4   8   0   4071.75   3687.84    429.65 o
        70    1  -4   8   0   3930.22   3816.74    467.84 o
        71    2  -6   8   2   4300.60   5568.76   1200.64 o
        71    1   6   8   0   4300.60   5568.76   1200.64 o
        72    2   6   8  -2   4349.57   4179.55    651.64 o
        72    1  -6   8   0   4349.57   4179.55    651.64 o
        73    1   8   8   0   2800.79   1541.97    596.74 <
        74    1  -8   8   0   2783.64   4229.68   1026.39 o
        75    1   1   9   0   7547.35   7036.74    802.02 o
        76    1  -1   9   0   7870.96   8359.11    887.95 o
        77    2  -3   9   1  10632.70  10547.90    742.34 o
        77    1   3   9   0  10632.70  10547.90    742.34 o
        78    2   3   9  -1  10709.70  10113.50    785.31 o
        78    1  -3   9   0  10709.70  10113.50    785.31 o
        79    1   5   9   0   3609.10   4492.24   1100.39 o
        80    1  -5   9   0   3754.15   5007.83    911.82 o
        81    1   7   9   0   2700.37   2024.14    677.89 <
        82    1  -7   9   0   2797.54   3172.26    658.80 o
        83    2   0  10   0 100678.00  97225.30   4251.16 o
        83    1   0  10   0 100678.00  97225.30   4251.16 o
        84    1   2  10   0  58757.10  57759.50   1823.63 o
        85    1  -2  10   0  58770.90  58093.60   3060.07 o
        86    1   4  10   0  43291.00  43015.30   2079.04 o
        87    1  -4  10   0  43078.00  41638.00   1639.84 o
        88    2  -6  10   2  44717.50  45724.50   3764.22 o
        88    1   6  10   0  44717.50  45724.50   3764.22 o
        89    2   6  10  -2  44493.10  40165.20   2797.51 o
        89    1  -6  10   0  44493.10  40165.20   2797.51 o
        90    1   1  11   0    568.67    398.62    217.21 <
        91    1  -1  11   0    585.14    790.08    472.62 <
        92    2  -3  11   1    745.43    484.55    267.34 <
        92    1   3  11   0    745.43    484.55    267.34 <
        93    2   3  11  -1    835.42    348.49    241.08 <
        93    1  -3  11   0    835.42    348.49    241.08 <
        94    1   5  11   0    885.03    723.25    510.81 <
        95    1  -5  11   0    882.56   2427.53    699.38 o
        96    1  -7  11   0    371.54    -35.80    443.97 <
        97    2   0  12   0    342.63   1188.70    401.01 <
        97    1   0  12   0    342.63   1188.70    401.01 <
        98    1   2  12   0    158.50    205.28    291.21 <
        99    1  -2  12   0    157.15    568.09    420.10 <
       100    1   4  12   0     77.50   -193.34    429.65 <
       101    1  -4  12   0     68.03    381.91    243.47 <
       102    2   6  12  -2     30.57    446.36    355.66 <
       102    1  -6  12   0     30.57    446.36    355.66 <
       103    1   1  13   0  42925.60  44258.90   3527.92 o
       104    1  -1  13   0  42704.80  48829.90   3484.95 o
       105    2  -3  13   1  55568.90  55716.20   4177.17 o
       105    1   3  13   0  55568.90  55716.20   4177.17 o
       106    2   3  13  -1  55399.60  53081.00   2184.06 o
       106    1  -3  13   0  55399.60  53081.00   2184.06 o
       107    2   0  14   0   4414.97   6509.22   1448.88 o
       107    1   0  14   0   4414.97   6509.22   1448.88 o
       108    1   2  14   0    923.61    553.77    596.74 <
       109    1  -2  14   0    989.33   1100.39    654.03 <
       110    1  -1  15   0   1938.24   3043.36   1014.45 <
       111    1  -8   0   1  27749.30  27058.50   2480.04 o
       112    2   6   0  -1  98934.00  91308.10   3752.29 o
       112    1  -6   0   1  98934.00  91308.10   3752.29 o
       113    2  -6   0   1  98729.00  96848.20   2398.89 o
       113    1   6   0  -1  98729.00  96848.20   2398.89 o
       114    1  -4   0   1  77771.10  73780.70   2642.36 o
       115    1   4   0  -1  76399.20  76451.70   1809.31 o
       116    1  -2   0   1 109247.00 105021.00   1386.82 o
       117    1   2   0  -1 108454.00 102594.00   1541.97 o
       118    1   2   0   1  65595.00  65094.60   1826.02 o
       119    1  -2   0  -1  66347.70  66247.50   1828.41 o
       120    1  -4   0  -1  49025.70  48736.80   2203.16 o
       121    2  -6   0   3  64223.60  62457.00   2709.19 o
       121    1   6   0   1  64223.60  62457.00   2709.19 o
       122    2   6   0  -3  65392.10  69092.70   3236.71 o
       122    1  -6   0  -1  65392.10  69092.70   3236.71 o
       123    1  -8   0  -1  21137.60  23072.30   2298.64 o
       124    1  -7   1   1    240.01    279.27    248.24 <
       125    1   7   1  -1     92.49    460.68    274.50 <
       126    1  -5   1   1    654.80    735.18    229.15 o
       127    1   5   1  -1    577.90    723.25    140.83 o
       128    2   3   1   0   1623.03   1405.92    186.18 o
       128    1  -3   1   1   1623.03   1405.92    186.18 o
       129    2  -3   1   0   1358.38   1207.80    281.66 o
       129    1   3   1  -1   1358.38   1207.80    281.66 o
       130    1  -1   1   1     76.04    226.76     81.16 <
       131    1   1   1  -1     10.20    171.86     57.29 <
       132    1   1   1   1    130.38    221.99    119.35 <
       133    1  -1   1  -1    176.63    -11.93     59.67 <
       134    2  -3   1   2   1756.87   2355.92    432.04 o
       134    1   3   1   1   1756.87   2355.92    432.04 o
       135    2   3   1  -2   1902.97   2398.89    310.30 o
       135    1  -3   1  -1   1902.97   2398.89    310.30 o
       136    1   5   1   1    274.09    183.79    124.12 <
       137    1  -5   1  -1    228.25    210.05    131.28 <
       138    1   7   1   1      8.36    -66.83    159.93 <
       139    1  -7   1  -1     14.68     50.13    233.92 <
       140    1  -8   2   1   1408.78   1527.65    448.75 o
       141    1   8   2  -1   1511.19    790.08    331.79 <
       142    2   6   2  -1   3864.44   4045.88    611.06 o
       142    1  -6   2   1   3864.44   4045.88    611.06 o
       143    2  -6   2   1   3925.80   4888.48    735.18 o
       143    1   6   2  -1   3925.80   4888.48    735.18 o
       144    1  -4   2   1   3659.89   4561.47    477.39 o
       145    1   4   2  -1   3895.02   4258.32    434.42 o
       146    1  -2   2   1   1548.08   1845.11    195.73 o
       147    1   2   2  -1   1591.80   1952.53    221.99 o
       148    2   0   2  -1  15133.90  16773.10    830.66 o
       148    1   0   2  -1  15133.90  16773.10    830.66 o
       149    1   2   2   1   2417.23   2995.63    260.18 o
       150    1  -2   2  -1   2659.05   3021.88    288.82 o
       151    1   4   2   1   2399.71   2974.14    412.94 o
       152    1  -4   2  -1   2831.59   2558.81    367.59 o
       153    2  -6   2   3   3111.03   2491.98    386.69 o
       153    1   6   2   1   3111.03   2491.98    386.69 o
       154    2   6   2  -3   3160.88   3165.10    491.71 o
       154    1  -6   2  -1   3160.88   3165.10    491.71 o
       155    1   8   2   1    830.74    732.79    336.56 <
       156    1  -8   2  -1   1086.56    825.89    372.36 <
       157    1  -7   3   1  30479.50  31679.60   1706.67 o
       158    1   7   3  -1  31039.00  29896.60   2019.36 o
       159    1  -5   3   1  45573.80  46901.20   1718.61 o
       160    1   5   3  -1  46974.30  45839.00   1666.09 o
       161    2   3   3   0 159003.00 162709.00   2155.42 o
       161    1  -3   3   1 159003.00 162709.00   2155.42 o
       162    2  -3   3   0 160245.00 167430.00   2594.62 o
       162    1   3   3  -1 160245.00 167430.00   2594.62 o
       163    1  -1   3   1  82628.70  81576.50   1210.18 o
       164    1   1   3  -1  83230.90  82710.30   1334.31 o
       165    1   1   3   1  75494.80  74451.40   1257.92 o
       166    1  -1   3  -1  74894.10  73398.80   1162.45 o
       167    2  -3   3   2  96038.40 101849.00   1656.55 o
       167    1   3   3   1  96038.40 101849.00   1656.55 o
       168    2   3   3  -2  96014.30 100195.00   2043.23 o
       168    1  -3   3  -1  96014.30 100195.00   2043.23 o
       169    1   5   3   1  28973.30  27311.50    921.36 o
       170    1  -5   3  -1  28253.40  28793.80   1389.21 o
       171    1   7   3   1  21710.50  22050.70   1234.05 o
       172    1  -7   3  -1  21688.40  22442.10   1484.68 o
       173    1  -8   4   1   6404.13   7117.89    907.04 o
       174    1   8   4  -1   6406.43   6929.32   1117.09 o
       175    2   6   4  -1  12419.00  11667.40   1000.13 o
       175    1  -6   4   1  12419.00  11667.40   1000.13 o
       176    2  -6   4   1  12383.70  11989.70   1317.60 o
       176    1   6   4  -1  12383.70  11989.70   1317.60 o
       177    1  -4   4   1  13371.00  12679.50    696.99 o
       178    1   4   4  -1  12926.90  13383.60    861.69 o
       179    1  -2   4   1  29476.40  29622.10    802.02 o
       180    1   2   4  -1  29789.20  31025.60   1236.44 o
       181    2   0   4   1  14179.10  12913.40    713.70 o
       181    1   0   4   1  14179.10  12913.40    713.70 o
       182    2   0   4  -1  13850.80  14126.00    997.75 o
       182    1   0   4  -1  13850.80  14126.00    997.75 o
       183    1   2   4   1  19305.00  19374.90    744.73 o
       184    1  -2   4  -1  18966.00  19090.80    646.86 o
       185    1   4   4   1   9284.85   9060.87    503.65 o
       186    1  -4   4  -1   9024.81   8853.21    694.60 o
       187    2  -6   4   3   7888.88   6349.29    694.60 o
       187    1   6   4   1   7888.88   6349.29    694.60 o
       188    2   6   4  -3   7896.12   8172.92    856.92 o
       188    1  -6   4  -1   7896.12   8172.92    856.92 o
       189    1   8   4   1   5382.54   6158.34   1205.41 o
       190    1  -8   4  -1   5209.89   6915.00    935.68 o
       191    1  -7   5   1   6136.63   6072.41    797.24 o
       192    1   7   5  -1   6679.53   6354.07   1064.58 o
       193    1  -5   5   1   9507.47   9738.77    847.37 o
       194    1   5   5  -1  10077.80  10944.20    895.11 o
       195    2   3   5   0  17572.20  19138.60    649.25 o
       195    1  -3   5   1  17572.20  19138.60    649.25 o
       196    2  -3   5   0  18215.00  17835.30    950.01 o
       196    1   3   5  -1  18215.00  17835.30    950.01 o
       197    1  -1   5   1  21874.70  25189.50   1432.17 o
       198    1   1   5  -1  21685.10  24253.80    770.99 o
       199    1   1   5   1  16884.50  19403.50    770.99 o
       200    1  -1   5  -1  16967.80  18587.20   1238.83 o
       201    2  -3   5   2  16997.40  17906.90    811.56 o
       201    1   3   5   1  16997.40  17906.90    811.56 o
       202    2   3   5  -2  16389.40  19176.80    954.78 o
       202    1  -3   5  -1  16389.40  19176.80    954.78 o
       203    1   5   5   1   7337.23   7406.71    677.89 o
       204    1  -5   5  -1   7512.46   6050.92    654.03 o
       205    1   7   5   1   4423.95   3869.25    961.94 o
       206    1  -7   5  -1   4640.96   4267.87    699.38 o
       207    1  -8   6   1  10492.30  11335.60   1157.67 o
       208    1   8   6  -1  10252.90  11770.10   1599.26 o
       209    2   6   6  -1  34037.80  31958.90   1666.09 o
       209    1  -6   6   1  34037.80  31958.90   1666.09 o
       210    2  -6   6   1  33911.60  34940.20   2616.10 o
       210    1   6   6  -1  33911.60  34940.20   2616.10 o
       211    1  -4   6   1  24912.50  23981.70    830.66 o
       212    1   4   6  -1  23953.20  25430.60   1296.12 o
       213    1  -2   6   1  31565.10  30946.80   1558.68 o
       214    1   2   6  -1  31401.90  31667.70    997.75 o
       215    2   0   6   1  53709.00  56527.80   2542.10 o
       215    1   0   6   1  53709.00  56527.80   2542.10 o
       216    2   0   6  -1  53616.00  48782.10   2301.02 o
       216    1   0   6  -1  53616.00  48782.10   2301.02 o
       217    1   2   6   1  20792.20  20365.50   1117.09 o
       218    1  -2   6  -1  20870.90  19627.90    854.53 o
       219    1   4   6   1  16184.00  15942.50    871.24 o
       220    1  -4   6  -1  16625.70  16417.50   1026.39 o
       221    2  -6   6   3  22664.70  19427.40   1308.05 o
       221    1   6   6   1  22664.70  19427.40   1308.05 o
       222    2   6   6  -3  23065.90  26208.70   1546.75 o
       222    1  -6   6  -1  23065.90  26208.70   1546.75 o
       223    1   8   6   1   7863.54   9569.29   1599.26 o
       224    1  -8   6  -1   8109.18  10743.70   1706.67 o
       225    1  -7   7   1  15611.80  16976.00   1348.63 o
       226    1   7   7  -1  15247.10  15589.20   1895.24 o
       227    1  -5   7   1  29076.70  26695.70   1429.78 o
       228    1   5   7  -1  29300.60  28433.40   2408.44 o
       229    2   3   7   0  51269.60  52789.80   1458.43 o
       229    1  -3   7   1  51269.60  52789.80   1458.43 o
       230    2  -3   7   0  50712.50  50899.40   1811.70 o
       230    1   3   7  -1  50712.50  50899.40   1811.70 o
       231    1  -1   7   1  36817.40  38403.70   2117.23 o
       232    1   1   7  -1  36993.30  35713.60   1303.28 o
       233    1   1   7   1  35097.90  35823.40   2343.99 o
       234    1  -1   7  -1  35367.40  34193.10   2014.59 o
       235    2  -3   7   2  33068.60  36126.50   1704.28 o
       235    1   3   7   1  33068.60  36126.50   1704.28 o
       236    2   3   7  -2  33791.20  33183.40   1234.05 o
       236    1  -3   7  -1  33791.20  33183.40   1234.05 o
       237    1   5   7   1  20815.70  21738.00   1341.47 o
       238    1  -5   7  -1  20920.50  23058.00   1355.79 o
       239    1   7   7   1  11416.90  13708.30   1966.85 o
       240    1  -7   7  -1  11794.80  12202.10   1186.32 o
       241    1  -8   8   1   3762.52   3582.82    689.83 o
       242    1   8   8  -1   3907.45   4621.14   1226.89 o
       243    2   6   8  -1   5977.34   5819.39    787.69 o
       243    1  -6   8   1   5977.34   5819.39    787.69 o
       244    2  -6   8   1   6069.54   4993.50   1117.09 o
       244    1   6   8  -1   6069.54   4993.50   1117.09 o
       245    1  -4   8   1   6232.93   6112.99    491.71 o
       246    1   4   8  -1   6318.73   6017.51    701.76 o
       247    1  -2   8   1   6886.19   7220.53    737.57 o
       248    1   2   8  -1   7024.79   7471.16    658.80 o
       249    2   0   8   1   9649.36  10672.10    909.43 o
       249    1   0   8   1   9649.36  10672.10    909.43 o
       250    2   0   8  -1   9730.21   9791.28    859.30 o
       250    1   0   8  -1   9730.21   9791.28    859.30 o
       251    1   2   8   1   6806.39   7084.47    596.74 o
       252    1  -2   8  -1   6898.56   5986.48    541.84 o
       253    1   4   8   1   4440.60   4253.55   1014.45 o
       254    1  -4   8  -1   5035.65   4793.00    749.50 o
       255    2  -6   8   3   4392.05   4497.02   1243.60 o
       255    1   6   8   1   4392.05   4497.02   1243.60 o
       256    2   6   8  -3   4439.04   3945.63    844.98 o
       256    1  -6   8  -1   4439.04   3945.63    844.98 o
       257    1   8   8   1   2565.24   3289.22   1028.78 o
       258    1  -8   8  -1   2933.93   2265.22    763.83 <
       259    1  -7   9   1   2401.98   2933.56    603.90 o
       260    1   7   9  -1   2305.25   3570.88   1055.03 o
       261    1  -5   9   1   3701.84   2876.28    694.60 o
       262    1   5   9  -1   3891.22   5162.98   1169.61 o
       263    2   3   9   0   9968.38   9478.59   1050.26 o
       263    1  -3   9   1   9968.38   9478.59   1050.26 o
       264    2  -3   9   0  10064.10   9796.05    871.24 o
       264    1   3   9  -1  10064.10   9796.05    871.24 o
       265    1  -1   9   1   4800.31   4673.65    651.64 o
       266    1   1   9  -1   4728.70   4707.07    467.84 o
       267    1   1   9   1   4571.19   4327.54    491.71 o
       268    1  -1   9  -1   4639.84   3764.22    823.50 o
       269    2  -3   9   2   6098.14   6017.51    622.99 o
       269    1   3   9   1   6098.14   6017.51    622.99 o
       270    2   3   9  -2   6030.03   6518.77    615.83 o
       270    1  -3   9  -1   6030.03   6518.77    615.83 o
       271    1   5   9   1   2607.50   3568.49   1033.55 o
       272    1  -5   9  -1   2342.85   1728.15    479.78 o
       273    1   7   9   1   1662.61   3711.71   1222.12 o
       274    1  -7   9  -1   1629.20   1434.56    506.03 <
       275    2   6  10  -1  45241.50  42239.50   2950.27 o
       275    1  -6  10   1  45241.50  42239.50   2950.27 o
       276    2  -6  10   1  45241.30  45872.50   3625.78 o
       276    1   6  10  -1  45241.30  45872.50   3625.78 o
       277    1  -4  10   1  37653.30  35181.30   1558.68 o
       278    1   4  10  -1  37701.50  39076.80   1928.66 o
       279    1  -2  10   1  50294.40  51383.90   2809.44 o
       280    1   2  10  -1  50434.90  50118.80   2193.61 o
       281    2   0  10   1  63604.90  69221.60   3625.78 o
       281    1   0  10   1  63604.90  69221.60   3625.78 o
       282    2   0  10  -1  63436.30  67541.20   2107.68 o
       282    1   0  10  -1  63436.30  67541.20   2107.68 o
       283    1   2  10   1  40883.30  40993.50   1587.32 o
       284    1  -2  10  -1  41160.70  39012.40   1582.55 o
       285    1   4  10   1  29360.50  29770.10   1818.86 o
       286    1  -4  10  -1  29317.40  27359.20   1343.85 o
       287    2  -6  10   3  33424.90  36723.30   3475.40 o
       287    1   6  10   1  33424.90  36723.30   3475.40 o
       288    2   6  10  -3  33643.60  31116.30   2348.76 o
       288    1  -6  10  -1  33643.60  31116.30   2348.76 o
       289    1  -7  11   1    813.43    923.75    606.29 <
       290    1  -5  11   1   1724.82   1775.89    599.12 <
       291    1   5  11  -1   1854.11   1140.96    708.92 <
       292    2   3  11   0   1025.47   1463.20    517.97 <
       292    1  -3  11   1   1025.47   1463.20    517.97 <
       293    2  -3  11   0   1147.43   1312.82    415.33 o
       293    1   3  11  -1   1147.43   1312.82    415.33 o
       294    1  -1  11   1   2617.29   2582.68    773.37 o
       295    1   1  11  -1   2577.73    665.96    377.14 <
       296    1   1  11   1   2148.52   2668.61    525.13 o
       297    1  -1  11  -1   2187.43   2604.17    759.05 o
       298    2  -3  11   2   1163.68    -88.32    398.62 <
       298    1   3  11   1   1163.68    -88.32    398.62 <
       299    2   3  11  -2   1027.16   1021.62    300.76 o
       299    1  -3  11  -1   1027.16   1021.62    300.76 o
       300    1   5  11   1   1365.72    897.49    556.16 <
       301    1  -5  11  -1   1382.55   1515.71    539.45 <
       302    2   6  12  -1    214.65   -338.95    262.57 <
       302    1  -6  12   1    214.65   -338.95    262.57 <
       303    1  -4  12   1    214.12   -190.96    420.10 <
       304    1   4  12  -1    225.70    747.12    498.87 <
       305    1  -2  12   1     41.29    291.21    319.85 <
       306    1   2  12  -1     34.82     21.48    193.34 <
       307    2   0  12   1    683.48    861.69    446.36 <
       307    1   0  12   1    683.48    861.69    446.36 <
       308    2   0  12  -1    623.76    833.05    520.36 <
       308    1   0  12  -1    623.76    833.05    520.36 <
       309    1   2  12   1    109.14    236.31    460.68 <
       310    1  -2  12  -1    102.81    587.19    238.70 <
       311    1   4  12   1    131.27    338.95    775.76 <
       312    1  -4  12  -1    112.22    124.12    179.02 <
       313    1  -5  13   1  27287.40  23275.20   2229.41 o
       314    2   3  13   0  54051.10  47519.40   2124.39 o
       314    1  -3  13   1  54051.10  47519.40   2124.39 o
       315    2  -3  13   0  53912.00  55709.10   4189.10 o
       315    1   3  13  -1  53912.00  55709.10   4189.10 o
       316    1  -1  13   1  33365.00  35883.10   2990.85 o
       317    1   1  13  -1  33989.40  32040.10   3002.79 o
       318    1   1  13   1  32180.70  34178.80   3093.49 o
       319    1  -1  13  -1  31966.70  29987.30   2737.83 o
       320    2  -3  13   2  42957.90  48727.20   4010.08 o
       320    1   3  13   1  42957.90  48727.20   4010.08 o
       321    2   3  13  -2  43406.40  43712.30   2971.76 o
       321    1  -3  13  -1  43406.40  43712.30   2971.76 o
       322    1  -2  14   1    698.97    876.01    608.67 <
       323    1   2  14  -1    700.47   2160.19   1002.52 <
       324    2   0  14   1   2392.99   4325.16   1229.28 o
       324    1   0  14   1   2392.99   4325.16   1229.28 o
       325    2   0  14  -1   2379.53   2938.34    935.68 o
       325    1   0  14  -1   2379.53   2938.34    935.68 o
       326    1   2  14   1    576.57   1069.35    620.61 <
       327    1  -2  14  -1    572.38    276.89    522.74 <
       328    1  -1  15   1   2710.05   1508.55    782.92 <
       329    1  -1  15  -1   2465.20   2343.99    816.34 <
       330    1  -8   0   2  29795.60  30951.60   2637.58 o
       331    2   6   0   0  97536.00  90398.70   3697.39 o
       331    1  -6   0   2  97536.00  90398.70   3697.39 o
       332    2  -6   0   0  97474.70  90054.90   2093.36 o
       332    1   6   0  -2  97474.70  90054.90   2093.36 o
       333    1  -4   0   2  80655.00  85884.90   1761.57 o
       334    1   4   0  -2  82657.60  79294.60   1799.76 o
       335    1  -2   0   2  77649.20  72713.70   1317.60 o
       336    1   2   0  -2  77188.60  76356.20   1668.48 o
       337    1   2   0   2  78644.10  81631.40   2238.96 o
       338    1  -2   0  -2  77214.70  80404.50   2260.44 o
       339    1   4   0   2  61389.40  58793.00   2558.81 o
       340    1  -4   0  -2  60850.80  62106.10   2611.33 o
       341    2   6   0  -4  80589.60  86930.40   3835.83 o
       341    1  -6   0  -2  80589.60  86930.40   3835.83 o
       342    1  -8   0  -2  23222.50  22014.90   2427.53 o
       343    1  -7   1   2    366.95    768.60    346.11 <
       344    1   7   1  -2    420.42    556.16    229.15 <
       345    1  -5   1   2   1261.19    854.53    219.60 o
       346    1   5   1  -2   1387.18   1076.52    238.70 o
       347    2   3   1   1   1289.10    794.85    147.99 o
       347    1  -3   1   2   1289.10    794.85    147.99 o
       348    2  -3   1  -1   1464.48   1811.70    253.02 o
       348    1   3   1  -2   1464.48   1811.70    253.02 o
       349    1  -1   1   2   4073.70   3594.75    417.72 o
       350    1   1   1  -2   4266.71   4100.78    427.26 o
       351    1   1   1   2   1397.64   1069.35    174.25 o
       352    1  -1   1  -2   1427.82    847.37    171.86 o
       353    2  -3   1   3   1526.96   1463.20    353.27 o
       353    1   3   1   2   1526.96   1463.20    353.27 o
       354    2   3   1  -3   1333.63   1308.05    257.79 o
       354    1  -3   1  -2   1333.63   1308.05    257.79 o
       355    1   5   1   2   1582.33   1749.64    432.04 o
       356    1  -5   1  -2   1554.88   1630.29    374.75 o
       357    1   7   1   2    426.13    243.47    264.95 <
       358    1  -7   1  -2    436.23   -128.90    257.79 <
       359    1  -8   2   2    736.58   1157.67    401.01 <
       360    2   6   2   0   2483.11   2456.17    477.39 o
       360    1  -6   2   2   2483.11   2456.17    477.39 o
       361    2  -6   2   0   2632.28   3453.92    611.06 o
       361    1   6   2  -2   2632.28   3453.92    611.06 o
       362    1  -4   2   2    828.08   1210.18    217.21 o
       363    1   4   2  -2    778.76    634.93    274.50 <
       364    1  -2   2   2   2248.06   2833.31    288.82 o
       365    1   2   2  -2   2363.08   2735.45    279.27 o
       366    2   0   2   2   2010.31   2389.34    195.73 o
       366    1   0   2   2   2010.31   2389.34    195.73 o
       367    2   0   2  -2   2296.31   2425.14    346.11 o
       367    1   0   2  -2   2296.31   2425.14    346.11 o
       368    1   2   2   2    349.66    484.55    119.35 o
       369    1  -2   2  -2    602.38   1004.91    217.21 o
       370    1   4   2   2    634.75   1090.84    293.60 o
       371    1  -4   2  -2    732.91    840.21    245.86 o
       372    2  -6   2   4   1059.83    443.97    224.37 <
       372    1   6   2   2   1059.83    443.97    224.37 <
       373    2   6   2  -4   1300.81   1718.61    451.13 o
       373    1  -6   2  -2   1300.81   1718.61    451.13 o
       374    1   8   2   2    610.61    143.22    303.14 <
       375    1  -8   2  -2    526.61   1126.64    446.36 <
       376    1  -7   3   2  31954.00  34350.60   1802.15 o
       377    1   7   3  -2  32237.30  34570.20   2153.03 o
       378    1  -5   3   2  36748.40  37907.20   1272.25 o
       379    1   5   3  -2  36022.20  37611.20   1525.26 o
       380    2   3   3   1  98117.20  86584.30   1248.38 o
       380    1  -3   3   2  98117.20  86584.30   1248.38 o
       381    2  -3   3  -1  98077.90 104804.00   2055.17 o
       381    1   3   3  -2  98077.90 104804.00   2055.17 o
       382    1  -1   3   2  53778.40  51076.00   1086.06 o
       383    1   1   3  -2  53859.10  51090.30   1945.37 o
       384    1   1   3   2  39108.70  36181.40    928.53 o
       385    1  -1   3  -2  40291.00  37210.20    933.30 o
       386    2  -3   3   3  95863.40 100741.00   1981.17 o
       386    1   3   3   2  95863.40 100741.00   1981.17 o
       387    2   3   3  -3  98228.80 105226.00   2203.16 o
       387    1  -3   3  -2  98228.80 105226.00   2203.16 o
       388    1   5   3   2  30129.00  31455.30   1214.96 o
       389    1  -5   3  -2  31409.90  33171.50   1534.81 o
       390    1   7   3   2  25475.00  24485.40   2310.57 o
       391    1  -7   3  -2  26365.60  26903.30   1658.93 o
       392    1  -8   4   2   7720.95   7518.90    923.75 o
       393    1   8   4  -2   7685.28   7616.77   1152.90 o
       394    2   6   4   0  12919.70  12481.40   1014.45 o
       394    1  -6   4   2  12919.70  12481.40   1014.45 o
       395    2  -6   4   0  12681.40  12347.70   1370.11 o
       395    1   6   4  -2  12681.40  12347.70   1370.11 o
       396    1  -4   4   2  15699.20  15331.40    768.60 o
       397    1   4   4  -2  15789.90  16264.70    945.23 o
       398    1  -2   4   2  19025.40  19575.40    665.96 o
       399    1   2   4  -2  19023.00  20289.10    852.14 o
       400    2   0   4  -2  20717.60  20549.30   1310.44 o
       400    1   0   4  -2  20717.60  20549.30   1310.44 o
       401    1   2   4   2  21900.40  20475.30    792.47 o
       402    1  -2   4  -2  21576.00  20955.10   1004.91 o
       403    1   4   4   2  12461.80  13068.60    646.86 o
       404    1  -4   4  -2  12679.50  12459.90    876.01 o
       405    2  -6   4   4  12417.90  11063.50   1587.32 o
       405    1   6   4   2  12417.90  11063.50   1587.32 o
       406    2   6   4  -4  11914.50  11696.10   1033.55 o
       406    1  -6   4  -2  11914.50  11696.10   1033.55 o
       407    1   8   4   2   6112.75   7301.69   1360.56 o
       408    1  -8   4  -2   6261.30   5743.01    856.92 o
       409    1  -7   5   2   3683.17   3797.64    627.77 o
       410    1   7   5  -2   3435.39   4413.47    914.20 o
       411    1  -5   5   2   5476.87   5771.65    549.00 o
       412    1   5   5  -2   5271.45   6089.12    654.03 o
       413    2   3   5   1  14444.50  15200.10    665.96 o
       413    1  -3   5   2  14444.50  15200.10    665.96 o
       414    2  -3   5  -1  13771.60  14632.00    878.40 o
       414    1   3   5  -2  13771.60  14632.00    878.40 o
       415    1  -1   5   2   4469.72   4508.95    661.19 o
       416    1   1   5  -2   4037.36   4654.56    384.30 o
       417    1   1   5   2   5915.31   6802.81    637.32 o
       418    1  -1   5  -2   6282.73   6253.82    427.26 o
       419    2  -3   5   3   6696.22   7208.60    570.48 o
       419    1   3   5   2   6696.22   7208.60    570.48 o
       420    2   3   5  -3   7106.98   6714.50    689.83 o
       420    1  -3   5  -2   7106.98   6714.50    689.83 o
       421    1   5   5   2   3453.10   3742.74    584.80 o
       422    1  -5   5  -2   3754.96   5088.98    646.86 o
       423    1   7   5   2   2450.66   3673.52   1102.77 o
       424    1  -7   5  -2   2624.03   2365.47    560.93 o
       425    1  -8   6   2  11803.60  13242.80   1296.12 o
       426    1   8   6  -2  12138.60  12669.90   1697.12 o
       427    2   6   6   0  35740.60  35205.20   1775.89 o
       427    1  -6   6   2  35740.60  35205.20   1775.89 o
       428    2  -6   6   0  35739.70  34687.20   2580.30 o
       428    1   6   6  -2  35739.70  34687.20   2580.30 o
       429    1  -4   6   2  29195.00  28922.70    911.82 o
       430    1   4   6  -2  29897.20  29385.80   1382.05 o
       431    1  -2   6   2  28066.90  31708.30   1090.84 o
       432    1   2   6  -2  28182.40  28815.30   1148.12 o
       433    2   0   6   2  73361.60  83326.10   3308.32 o
       433    1   0   6   2  73361.60  83326.10   3308.32 o
       434    2   0   6  -2  73353.20  74747.40   1589.71 o
       434    1   0   6  -2  73353.20  74747.40   1589.71 o
       435    1   2   6   2  29953.10  31051.90   1499.01 o
       436    1  -2   6  -2  28981.10  29094.60   1050.26 o
       437    1   4   6   2  23421.80  26115.60   2346.37 o
       438    1  -4   6  -2  23238.50  23652.30   1541.97 o
       439    2  -6   6   4  31303.90  33403.00   2909.70 o
       439    1   6   6   2  31303.90  33403.00   2909.70 o
       440    2   6   6  -4  30843.50  31183.10   1797.38 o
       440    1  -6   6  -2  30843.50  31183.10   1797.38 o
       441    1   8   6   2   9475.55  10182.70   1742.48 o
       442    1  -8   6  -2   9306.33   9648.06   1453.65 o
       443    1  -7   7   2  17189.80  18601.50   1401.14 o
       444    1   7   7  -2  17554.00  14701.20   1895.24 o
       445    1  -5   7   2  28076.70  30085.10   1532.42 o
       446    1   5   7  -2  28514.20  29006.20   1556.29 o
       447    2   3   7   1  35547.70  37728.20   1210.18 o
       447    1  -3   7   2  35547.70  37728.20   1210.18 o
       448    2  -3   7  -1  36290.50  36279.30   1496.62 o
       448    1   3   7  -2  36290.50  36279.30   1496.62 o
       449    1  -1   7   2  38582.30  41836.10   2327.28 o
       450    1   1   7  -2  38912.20  36515.60   1281.79 o
       451    1   1   7   2  32621.30  32894.60   1568.23 o
       452    1  -1   7  -2  33096.80  31813.30   1117.09 o
       453    2  -3   7   3  37263.10  36279.30   1391.59 o
       453    1   3   7   2  37263.10  36279.30   1391.59 o
       454    2   3   7  -3  36962.90  33885.20   1257.92 o
       454    1  -3   7  -2  36962.90  33885.20   1257.92 o
       455    1   5   7   2  24321.10  23268.00   2422.76 o
       456    1  -5   7  -2  24499.70  24363.60   1790.21 o
       457    1   7   7   2  14402.90  16536.80   2234.19 o
       458    1  -7   7  -2  14652.00  15904.30   1372.50 o
       459    1  -8   8   2   2722.12   2348.76    744.73 o
       460    1   8   8  -2   2996.45   3229.55    899.88 o
       461    2   6   8   0   4264.83   3718.87    611.06 o
       461    1  -6   8   2   4264.83   3718.87    611.06 o
       462    2  -6   8   0   4433.70   4480.31   1057.42 o
       462    1   6   8  -2   4433.70   4480.31   1057.42 o
       463    1  -4   8   2   3158.82   2795.12    329.40 o
       464    1   4   8  -2   3008.10   3666.36    549.00 o
       465    1  -2   8   2   5351.36   6294.39    708.92 o
       466    1   2   8  -2   5573.93   5542.50    565.71 o
       467    2   0   8   2   3004.29   3475.40    553.77 o
       467    1   0   8   2   3004.29   3475.40    553.77 o
       468    2   0   8  -2   3103.80   3458.69    417.72 o
       468    1   0   8  -2   3103.80   3458.69    417.72 o
       469    1   2   8   2   3364.33   4833.58    549.00 o
       470    1  -2   8  -2   3526.77   3599.52    410.56 o
       471    1   4   8   2   2415.02   2847.63    577.64 o
       472    1  -4   8  -2   2614.57   2565.97    529.90 o
       473    2  -6   8   4   2524.28   1947.75    883.17 <
       473    1   6   8   2   2524.28   1947.75    883.17 <
       474    2   6   8  -4   2691.63   3162.71    735.18 o
       474    1  -6   8  -2   2691.63   3162.71    735.18 o
       475    1  -8   8  -2   2143.20   1933.43    589.58 o
       476    1  -7   9   2   3086.78   3282.06    689.83 o
       477    1   7   9  -2   3019.63   4062.59   1105.16 o
       478    1  -5   9   2   3667.97   4320.38    627.77 o
       479    1   5   9  -2   3610.45   4843.13   1186.32 o
       480    2   3   9   1   6555.45   6919.77    921.36 o
       480    1  -3   9   2   6555.45   6919.77    921.36 o
       481    2  -3   9  -1   6552.50   6633.34   1203.02 o
       481    1   3   9  -2   6552.50   6633.34   1203.02 o
       482    1  -1   9   2   5207.11   6163.11   1028.78 o
       483    1   1   9  -2   5049.77   5112.85    568.09 o
       484    1   1   9   2   3715.39   4516.11    529.90 o
       485    1  -1   9  -2   3939.32   4415.86    458.30 o
       486    2  -3   9   3   7701.50   8392.52    950.01 o
       486    1   3   9   2   7701.50   8392.52    950.01 o
       487    2   3   9  -3   7911.72   8437.88    711.31 o
       487    1  -3   9  -2   7911.72   8437.88    711.31 o
       488    1   5   9   2   3287.05   3558.95   1083.68 o
       489    1  -5   9  -2   3385.46   3580.43    708.92 o
       490    1   7   9   2   2465.75   4315.61   1341.47 o
       491    1  -7   9  -2   2717.16   1362.95    577.64 <
       492    2   6  10   0  44499.10  40451.70   3062.46 o
       492    1  -6  10   2  44499.10  40451.70   3062.46 o
       493    2  -6  10   0  44361.20  38558.80   3353.67 o
       493    1   6  10  -2  44361.20  38558.80   3353.67 o
       494    1  -4  10   2  37532.30  33890.00   1551.52 o
       495    1   4  10  -2  37902.20  35856.80   1823.63 o
       496    1  -2  10   2  43536.00  42843.40   2635.20 o
       497    1   2  10  -2  43351.50  44846.10   1797.38 o
       498    2   0  10   2  65183.20  68018.60   3759.45 o
       498    1   0  10   2  65183.20  68018.60   3759.45 o
       499    2   0  10  -2  64923.10  64505.00   1985.94 o
       499    1   0  10  -2  64923.10  64505.00   1985.94 o
       500    1   2  10   2  42233.00  46373.70   3434.82 o
       501    1  -2  10  -2  42158.50  42454.30   1568.23 o
       502    1   4  10   2  32239.90  33197.70   2016.97 o
       503    1  -4  10  -2  32404.40  33023.50   1873.76 o
       504    2  -6  10   4  38647.30  41322.90   3804.80 o
       504    1   6  10   2  38647.30  41322.90   3804.80 o
       505    2   6  10  -4  38000.20  35792.40   2487.20 o
       505    1  -6  10  -2  38000.20  35792.40   2487.20 o
       506    1  -5  11   2    699.81    -83.54    443.97 <
       507    1   5  11  -2    669.12    885.56    539.45 <
       508    2   3  11   1    886.82    933.30    515.58 <
       508    1  -3  11   2    886.82    933.30    515.58 <
       509    2  -3  11  -1    737.30    181.41    179.02 <
       509    1   3  11  -2    737.30    181.41    179.02 <
       510    1  -1  11   2    286.60    293.60    221.99 <
       511    1   1  11  -2    215.02    479.78    221.99 <
       512    1   1  11   2    342.73    642.09    587.19 <
       513    1  -1  11  -2    407.77    665.96    207.66 o
       514    2  -3  11   3    311.70   -217.21    634.93 <
       514    1   3  11   2    311.70   -217.21    634.93 <
       515    2   3  11  -3    337.62    195.73    159.93 <
       515    1  -3  11  -2    337.62    195.73    159.93 <
       516    1   5  11   2    401.78   1582.55   1045.49 <
       517    1  -5  11  -2    472.46    768.60    420.10 <
       518    2   6  12   0     12.80   -821.11    665.96 <
       518    1  -6  12   2     12.80   -821.11    665.96 <
       519    1  -4  12   2     77.03    642.09    527.52 <
       520    1   4  12  -2    131.99    128.90    372.36 <
       521    1  -2  12   2     65.50    417.72    484.55 <
       522    1   2  12  -2    113.77   1508.55    804.40 <
       523    2   0  12   2    154.44   -730.41    560.93 <
       523    1   0  12   2    154.44   -730.41    560.93 <
       524    2   0  12  -2    229.95    200.50    334.17 <
       524    1   0  12  -2    229.95    200.50    334.17 <
       525    1   2  12   2    281.24    284.05    441.59 <
       526    1  -2  12  -2    353.29    546.61    319.85 <
       527    1   4  12   2     59.05    343.72    281.66 <
       528    1  -5  13   2  26333.60  23697.70   2403.66 o
       529    2   3  13   1  44259.30  44239.80   3031.43 o
       529    1  -3  13   2  44259.30  44239.80   3031.43 o
       530    2  -3  13  -1  44628.80  47080.20   3883.57 o
       530    1   3  13  -2  44628.80  47080.20   3883.57 o
       531    1  -1  13   2  32434.40  30734.40   2787.96 o
       532    1   1  13  -2  32850.30  27932.10   2795.12 o
       533    1   1  13   2  30526.90  30798.80   3143.62 o
       534    1  -1  13  -2  30476.30  29051.60   2687.71 o
       535    2  -3  13   3  42222.70  45509.60   3990.98 o
       535    1   3  13   2  42222.70  45509.60   3990.98 o
       536    2   3  13  -3  42208.30  43308.90   3098.26 o
       536    1  -3  13  -2  42208.30  43308.90   3098.26 o
       537    1  -4  14   2   1137.32   1854.66    670.73 <
       538    1  -2  14   2    862.90   1124.25    670.73 <
       539    1   2  14  -2    816.21     -4.77    317.46 <
       540    2   0  14   2   3804.12   3289.22    966.72 o
       540    1   0  14   2   3804.12   3289.22    966.72 o
       541    2   0  14  -2   3778.04   5100.92   1260.31 o
       541    1   0  14  -2   3778.04   5100.92   1260.31 o
       542    1   2  14   2   1047.99   1985.94   1024.00 <
       543    1  -2  14  -2   1001.86   1109.93    754.28 <
       544    1  -1  15   2   1482.82   1957.30    973.88 <
       545    1  -1  15  -2   1545.35   1405.92    618.22 <
       546    1  -8   0   3  21564.80  22220.10   2234.19 o
       547    2   6   0   1  65043.50  62273.20   3117.36 o
       547    1  -6   0   3  65043.50  62273.20   3117.36 o
       548    1  -4   0   3  42344.40  40962.50   1310.44 o
       549    1  -2   0   3  52509.70  51204.90   1685.19 o
       550    1   2   0   3  57220.50  55415.50   2048.01 o
       551    1  -2   0  -3  58204.00  51247.90   2059.94 o
       552    1   4   0   3  55484.90  57358.50   2616.10 o
       553    1  -4   0  -3  55701.90  56188.90   2647.13 o
       554    2   6   0  -5  66975.70  67075.80   3494.50 o
       554    1  -6   0  -3  66975.70  67075.80   3494.50 o
       555    1  -8   0  -3  20027.50  19494.20   2222.25 o
       556    1  -7   1   3     39.44    501.26    284.05 <
       557    1   7   1  -3      9.94    355.66    179.02 <
       558    1  -5   1   3    125.47     59.67     74.00 <
       559    1   5   1  -3    180.86    422.49    231.53 <
       560    2   3   1   2   1088.62    966.72    150.38 o
       560    1  -3   1   3   1088.62    966.72    150.38 o
       561    2  -3   1  -2    943.01    818.72    253.02 o
       561    1   3   1  -3    943.01    818.72    253.02 o
       562    1  -1   1   3     43.50    432.04    231.53 <
       563    1   1   1   3   1218.18    833.05    176.63 o
       564    2  -3   1   4    542.73    331.79    147.99 <
       564    1   3   1   3    542.73    331.79    147.99 <
       565    2   3   1  -4    604.84    427.26    186.18 <
       565    1  -3   1  -3    604.84    427.26    186.18 <
       566    1   5   1   3    306.13    102.64    207.66 <
       567    1  -5   1  -3    446.72    453.52    238.70 <
       568    1   7   1   3     19.65   1210.18    670.73 <
       569    1  -7   1  -3     77.81    563.32    393.85 <
       570    1  -8   2   3   1243.88   1236.44    403.39 o
       571    2   6   2   1   2975.58   2854.79    377.14 o
       571    1  -6   2   3   2975.58   2854.79    377.14 o
       572    2  -6   2  -1   2873.67   2484.82    546.61 o
       572    1   6   2  -3   2873.67   2484.82    546.61 o
       573    1  -4   2   3   2254.98   2181.67    219.60 o
       574    1   4   2  -3   2127.85   2036.07    434.42 o
       575    1  -2   2   3    672.51   1277.02    221.99 o
       576    1   2   2  -3    712.36   1427.40    338.95 o
       577    1   2   2   3   1559.40   2107.68    360.43 o
       578    1  -2   2  -3   1607.64   1656.55    327.01 o
       579    1   4   2   3   1172.91   1382.05    279.27 o
       580    1  -4   2  -3   1279.68   1804.54    346.11 o
       581    2   6   2  -5   3201.68   2477.66    479.78 o
       581    1  -6   2  -3   3201.68   2477.66    479.78 o
       582    1   8   2   3   1192.66   1346.24    632.54 <
       583    1  -8   2  -3   1118.15    422.49    384.30 <
       584    1  -7   3   3  22719.60  25296.90   1563.45 o
       585    1   7   3  -3  23098.20  25564.30   1849.89 o
       586    1  -5   3   3  25553.90  26447.40   1076.52 o
       587    1   5   3  -3  25861.80  23697.70   1205.41 o
       588    2   3   3   2  94112.40  96943.70   2064.71 o
       588    1  -3   3   3  94112.40  96943.70   2064.71 o
       589    2  -3   3  -2  96376.70 104661.00   3153.16 o
       589    1   3   3  -3  96376.70 104661.00   3153.16 o
       590    1  -1   3   3  45771.60  44893.80   1083.68 o
       591    1   1   3  -3  45919.40  46715.00   1983.56 o
       592    1   1   3   3  61427.90  61043.90   1365.34 o
       593    2  -3   3   4  98404.00 102796.00   2921.63 o
       593    1   3   3   3  98404.00 102796.00   2921.63 o
       594    2   3   3  -4  98668.80 104909.00   2900.15 o
       594    1  -3   3  -3  98668.80 104909.00   2900.15 o
       595    1   5   3   3  30839.80  27535.90   1382.05 o
       596    1  -5   3  -3  30523.40  31455.30   1584.94 o
       597    1   7   3   3  22926.70  22793.00   2432.30 o
       598    1  -7   3  -3  22244.60  22859.80   1594.48 o
       599    1  -8   4   3   5059.06   5996.02    866.46 o
       600    1   8   4  -3   5160.00   6585.60   1009.68 o
       601    2   6   4   1   8064.79   8387.75    699.38 o
       601    1  -6   4   3   8064.79   8387.75    699.38 o
       602    2  -6   4  -1   8184.69   6735.98    988.20 o
       602    1   6   4  -3   8184.69   6735.98    988.20 o
       603    1  -4   4   3   7942.31   7475.94    362.82 o
       604    1   4   4  -3   7630.56   6716.88    902.27 o
       605    1  -2   4   3  17410.30  18460.70    828.27 o
       606    1   2   4  -3  17587.20  16641.80   1353.40 o
       607    2   0   4  -3  16716.10  17107.30   1281.79 o
       607    1   0   4  -3  16716.10  17107.30   1281.79 o
       608    1   2   4   3  16221.20  15720.50    921.36 o
       609    1  -2   4  -3  16226.90  15252.60    895.11 o
       610    1   4   4   3  11263.00  11094.60    804.40 o
       611    1  -4   4  -3  11227.10  11669.80    887.95 o
       612    2  -6   4   5   8229.83   8869.92    930.91 o
       612    1   6   4   3   8229.83   8869.92    930.91 o
       613    2   6   4  -5   8115.73   8838.88    940.46 o
       613    1  -6   4  -3   8115.73   8838.88    940.46 o
       614    1   8   4   3   4596.90   5182.07   1281.79 o
       615    1  -8   4  -3   4584.41   4917.12   1169.61 o
       616    1  -7   5   3   4625.75   4222.52    646.86 o
       617    1   7   5  -3   4398.24   4547.14    940.46 o
       618    1  -5   5   3   7409.29   7261.11    611.06 o
       619    1   5   5  -3   7156.39   6079.57    658.80 o
       620    2   3   5   2   8157.87   9134.87    527.52 o
       620    1  -3   5   3   8157.87   9134.87    527.52 o
       621    2  -3   5  -2   8325.77   7936.62    634.93 o
       621    1   3   5  -3   8325.77   7936.62    634.93 o
       622    1   1   5  -3  12252.50  12001.60   1155.29 o
       623    1  -1   5  -3   8336.81   8700.44    539.45 o
       624    2  -3   5   4  10934.50  11147.10    627.77 o
       624    1   3   5   3  10934.50  11147.10    627.77 o
       625    2   3   5  -4  10300.00  11221.10    914.20 o
       625    1  -3   5  -3  10300.00  11221.10    914.20 o
       626    1   5   5   3   7295.09   6869.65    665.96 o
       627    1  -5   5  -3   6605.53   7506.97    792.47 o
       628    1   7   5   3   4605.88   4112.72   1047.87 o
       629    1  -7   5  -3   4233.04   3656.81    670.73 o
       630    1  -8   6   3   8274.17   8282.72   1009.68 o
       631    1   8   6  -3   7765.32   8485.62   1322.37 o
       632    2   6   6   1  23028.90  23110.50   1451.27 o
       632    1  -6   6   3  23028.90  23110.50   1451.27 o
       633    2  -6   6  -1  23154.40  23294.30   2126.77 o
       633    1   6   6  -3  23154.40  23294.30   2126.77 o
       634    1  -4   6   3  15224.30  14367.10    728.02 o
       635    1   4   6  -3  13989.00  13839.50   1539.58 o
       636    1  -2   6   3  18379.80  17720.70    770.99 o
       637    1   2   6  -3  17751.30  16333.90    871.24 o
       638    2   0   6   3  46843.10  47259.30   1842.73 o
       638    1   0   6   3  46843.10  47259.30   1842.73 o
       639    2   0   6  -3  46637.10  47884.70   2403.66 o
       639    1   0   6  -3  46637.10  47884.70   2403.66 o
       640    1   2   6   3  19448.90  18515.60   1000.13 o
       641    1  -2   6  -3  19684.40  19109.90    897.49 o
       642    1   4   6   3  19041.00  18355.70   1353.40 o
       643    1  -4   6  -3  19414.10  19413.10   1389.21 o
       644    2  -6   6   5  23448.70  21695.00   2613.71 o
       644    1   6   6   3  23448.70  21695.00   2613.71 o
       645    2   6   6  -5  23726.50  23129.60   1959.69 o
       645    1  -6   6  -3  23726.50  23129.60   1959.69 o
       646    1   8   6   3   7629.17   8287.50   1723.38 o
       647    1  -8   6  -3   7625.67   8227.83   1434.56 o
       648    1  -7   7   3  12138.60  12851.40   1222.12 o
       649    1   7   7  -3  11913.00  10118.30   1513.33 o
       650    1  -5   7   3  19155.80  17369.90   1167.22 o
       651    1   5   7  -3  19385.70  20618.50   1308.05 o
       652    2   3   7   2  35081.70  36076.40   1200.64 o
       652    1  -3   7   3  35081.70  36076.40   1200.64 o
       653    2  -3   7  -2  34827.10  36207.70   1506.17 o
       653    1   3   7  -3  34827.10  36207.70   1506.17 o
       654    1  -1   7   3  25238.00  24521.20   1365.34 o
       655    1   1   7  -3  25322.10  23179.70   1885.69 o
       656    1   1   7   3  31593.90  33274.10   1670.87 o
       657    1  -1   7  -3  32189.40  32610.50   2079.04 o
       658    2  -3   7   4  36204.30  39379.90   1945.37 o
       658    1   3   7   3  36204.30  39379.90   1945.37 o
       659    2   3   7  -4  36347.10  27581.20   1415.46 o
       659    1  -3   7  -3  36347.10  27581.20   1415.46 o
       660    1   5   7   3  20391.00  19491.90   1453.65 o
       661    1  -5   7  -3  20906.50  21274.90   1637.45 o
       662    1   7   7   3  11672.50  11696.10   1993.11 o
       663    1  -7   7  -3  11765.30  11631.60   1563.45 o
       664    1  -8   8   3   3184.24   1909.56    646.86 <
       665    1   8   8  -3   3014.01   3210.45   1012.07 o
       666    2   6   8   1   4326.75   3654.42    613.45 o
       666    1  -6   8   3   4326.75   3654.42    613.45 o
       667    2  -6   8  -1   4203.12   4017.24   1014.45 o
       667    1   6   8  -3   4203.12   4017.24   1014.45 o
       668    1  -4   8   3   4142.06   4036.34    439.20 o
       669    1   4   8  -3   3855.33   4198.65    615.83 o
       670    1  -2   8   3   4304.38   5530.57    899.88 o
       671    1   2   8  -3   4359.90   4117.49    472.62 o
       672    2   0   8   3   3946.82   4043.50    611.06 o
       672    1   0   8   3   3946.82   4043.50    611.06 o
       673    2   0   8  -3   4229.55   3695.00    775.76 o
       673    1   0   8  -3   4229.55   3695.00    775.76 o
       674    1   2   8   3   5190.45   5480.44    728.02 o
       675    1  -2   8  -3   5164.36   5069.89    486.94 o
       676    1   4   8   3   3471.57   3418.12    670.73 o
       677    1  -4   8  -3   3662.14   4153.30    663.57 o
       678    2  -6   8   5   4883.61   3952.79   1200.64 o
       678    1   6   8   3   4883.61   3952.79   1200.64 o
       679    2   6   8  -5   4738.68   4251.16    835.43 o
       679    1  -6   8  -3   4738.68   4251.16    835.43 o
       680    1  -7   9   3   1857.11   2069.49    563.32 o
       681    1   7   9  -3   1871.65   2339.21    780.53 <
       682    1  -5   9   3   2124.83   2730.67    534.68 o
       683    1   5   9  -3   2304.59   2296.25    489.33 o
       684    2   3   9   2   7238.39   7807.72   1026.39 o
       684    1  -3   9   3   7238.39   7807.72   1026.39 o
       685    2  -3   9  -2   7489.91   7182.34    742.34 o
       685    1   3   9  -3   7489.91   7182.34    742.34 o
       686    1  -1   9   3   3596.73   4625.91    916.59 o
       687    1   1   9  -3   3448.31   3339.35    842.59 o
       688    1   1   9   3   4781.86   4561.47   1035.94 o
       689    1  -1   9  -3   4968.93   5103.30    892.72 o
       690    2  -3   9   4   7394.12   7693.15    938.07 o
       690    1   3   9   3   7394.12   7693.15    938.07 o
       691    2   3   9  -4   7403.01   7623.93    737.57 o
       691    1  -3   9  -3   7403.01   7623.93    737.57 o
       692    1   5   9   3   2679.74   3425.28   1145.74 <
       693    1  -5   9  -3   2680.24   3069.62    634.93 o
       694    2   6  10   1  33697.30  35591.80   1978.78 o
       694    1  -6  10   3  33697.30  35591.80   1978.78 o
       695    2  -6  10  -1  33702.00  35844.90   3334.57 o
       695    1   6  10  -3  33702.00  35844.90   3334.57 o
       696    1  -4  10   3  26829.20  28022.80   1833.18 o
       697    1   4  10  -3  26250.90  26557.20   1549.13 o
       698    1  -2  10   3  36102.10  36262.60   2561.20 o
       699    1   2  10  -3  35872.60  34849.50   1561.07 o
       700    2   0  10   3  54903.40  61399.60   3714.10 o
       700    1   0  10   3  54903.40  61399.60   3714.10 o
       701    2   0  10  -3  53874.20  52840.00   3282.06 o
       701    1   0  10  -3  53874.20  52840.00   3282.06 o
       702    1   2  10   3  36285.80  39212.90   3313.09 o
       703    1  -2  10  -3  36549.20  34608.40   1398.75 o
       704    1   4  10   3  30019.90  34434.20   3434.82 o
       705    1  -4  10  -3  29773.10  29058.80   1682.80 o
       706    1  -5  11   3   1358.73    947.62    637.32 <
       707    1   5  11  -3   1358.67   1682.80    613.45 <
       708    2   3  11   2    438.91    599.12    513.20 <
       708    1  -3  11   3    438.91    599.12    513.20 <
       709    2  -3  11  -2    442.51   1682.80    787.69 <
       709    1   3  11  -3    442.51   1682.80    787.69 <
       710    1  -1  11   3   1655.86   2179.29    737.57 <
       711    1   1  11  -3   1624.43   1391.59    532.29 <
       712    1   1  11   3   1177.50   1845.11    735.18 <
       713    1  -1  11  -3   1184.48    825.89    448.75 <
       714    2  -3  11   4    758.59    844.98    797.24 <
       714    1   3  11   3    758.59    844.98    797.24 <
       715    2   3  11  -4    593.52    167.09    303.14 <
       715    1  -3  11  -3    593.52    167.09    303.14 <
       716    1   5  11   3   1452.49   2811.83   1377.27 <
       717    1   4  12  -3    268.59    909.43    510.81 <
       718    1  -2  12   3     92.04     38.19    217.21 <
       719    1   2  12  -3     72.00    895.11    415.33 <
       720    2   0  12   3    401.62    412.94    477.39 <
       720    1   0  12   3    401.62    412.94    477.39 <
       721    2   0  12  -3    324.80    525.13    553.77 <
       721    1   0  12  -3    324.80    525.13    553.77 <
       722    1   2  12   3     92.91    718.47    556.16 <
       723    1  -2  12  -3     79.52    312.69    472.62 <
       724    1   4  12   3     43.63    575.26    522.74 <
       725    1  -5  13   3  20494.90  17002.30   2093.36 o
       726    2   3  13   2  41168.60  42819.50   3017.11 o
       726    1  -3  13   3  41168.60  42819.50   3017.11 o
       727    2  -3  13  -2  40991.20  41163.00   3654.42 o
       727    1   3  13  -3  40991.20  41163.00   3654.42 o
       728    1  -1  13   3  26115.40  24399.40   2556.43 o
       729    1   1  13  -3  26392.20  25074.90   2725.90 o
       730    1   1  13   3  28561.00  29748.60   3186.58 o
       731    1  -1  13  -3  28485.60  31796.60   2821.38 o
       732    2   3  13  -4  41683.90  36100.30   2933.56 o
       732    1  -3  13  -3  41683.90  36100.30   2933.56 o
       733    1  -4  14   3    660.88    443.97    482.16 <
       734    1  -2  14   3    665.75    529.90    506.03 <
       735    2   0  14   3   2819.32   4119.88   1205.41 o
       735    1   0  14   3   2819.32   4119.88   1205.41 o
       736    2   0  14  -3   2705.60   3663.97    926.14 o
       736    1   0  14  -3   2705.60   3663.97    926.14 o
       737    1  -2  14  -3    585.78    840.21    580.03 <
       738    1  -1  15   3   2077.47   2687.71    761.44 o
       739    1  -8   0   4  23388.70  24709.70   2327.28 o
       740    2   6   0   2  80087.80  76528.10   2193.61 o
       740    1  -6   0   4  80087.80  76528.10   2193.61 o
       741    1  -4   0   4  70768.20  69157.20   1849.89 o
       742    1  -2   0   4  94125.30  98669.50   2811.83 o
       743    1   2   0   4  90578.60  94318.00   2983.69 o
       744    1   4   0   4  56308.20  54670.80   2759.32 o
       745    1  -4   0  -4  54219.60  58905.20   2907.31 o
       746    2   6   0  -6  64880.10  62471.30   3544.62 o
       746    1  -6   0  -4  64880.10  62471.30   3544.62 o
       747    1  -7   1   4    309.54    611.06    269.73 <
       748    1  -5   1   4   2092.90   2026.52    253.02 o
       749    1   5   1  -4   2281.57   1680.41    381.91 o
       750    2   3   1   3    733.07    577.64    136.06 o
       750    1  -3   1   4    733.07    577.64    136.06 o
       751    1  -1   1   4   4935.80   4800.16    689.83 o
       752    1   1   1   4   1959.44   1601.65    281.66 o
       753    2  -3   1   5    386.28    427.26    202.89 <
       753    1   3   1   4    386.28    427.26    202.89 <
       754    2   3   1  -5    318.60    959.55    358.04 <
       754    1  -3   1  -4    318.60    959.55    358.04 <
       755    1  -5   1  -4    752.79    770.99    255.40 o
       756    1  -7   1  -4     83.45    298.37    186.18 <
       757    1  -8   2   4    477.00    895.11    451.13 <
       758    2   6   2   2   1187.51   1107.55    255.40 o
       758    1  -6   2   4   1187.51   1107.55    255.40 o
       759    2  -6   2  -2   1453.82    833.05    346.11 <
       759    1   6   2  -4   1453.82    833.05    346.11 <
       760    1  -4   2   4    433.19    639.70    152.76 o
       761    1   4   2  -4    662.43    439.20    291.21 <
       762    1  -2   2   4    529.23    608.67    183.79 o
       763    1   2   2  -4    891.24    646.86    198.12 o
       764    1   2   2   4    845.50   1043.10    219.60 o
       765    1   4   2   4   1937.41   2289.09    525.13 o
       766    1  -4   2  -4   1798.54   2083.81    391.46 o
       767    2   6   2  -6   2167.88   2150.64    475.00 o
       767    1  -6   2  -4   2167.88   2150.64    475.00 o
       768    1   8   2   4    740.04    408.17    441.59 <
       769    1  -8   2  -4    761.02    673.12    489.33 <
       770    1  -7   3   4  24920.40  26951.10   1647.00 o
       771    1   7   3  -4  24421.20  26282.70   1811.70 o
       772    1  -5   3   4  34294.20  33892.30   1269.86 o
       773    1   5   3  -4  33403.70  36245.90   2055.17 o
       774    2   3   3   3  99035.20 102314.00   2217.48 o
       774    1  -3   3   4  99035.20 102314.00   2217.48 o
       775    2  -3   3  -3  99070.60 100429.00   3267.74 o
       775    1   3   3  -4  99070.60 100429.00   3267.74 o
       776    1   1   3  -4  70008.60  75468.30   2826.15 o
       777    1   1   3   4  58065.40  66844.20   1763.96 o
       778    2  -3   3   5  92633.20  92723.60   1947.75 o
       778    1   3   3   4  92633.20  92723.60   1947.75 o
       779    2   3   3  -5  94914.90  98817.40   3050.53 o
       779    1  -3   3  -4  94914.90  98817.40   3050.53 o
       780    1   5   3   4  28973.80  26077.50   2043.23 o
       781    1  -5   3  -4  28595.30  30710.50   1637.45 o
       782    1   7   3   4  19676.80  18945.20   2370.24 o
       783    1  -7   3  -4  19744.80  21714.10   1615.97 o
       784    1  -8   4   4   6358.65   7719.40    981.04 o
       785    2   6   4   2  12108.00  10189.90    813.95 o
       785    1  -6   4   4  12108.00  10189.90    813.95 o
       786    2  -6   4  -2  11548.60  12197.30   1365.34 o
       786    1   6   4  -4  11548.60  12197.30   1365.34 o
       787    1  -4   4   4  14666.10  14605.80    670.73 o
       788    1   4   4  -4  14274.00  13787.00   1374.88 o
       789    1  -2   4   4  23902.00  22785.80   1000.13 o
       790    1   2   4  -4  23680.20  24177.40   1678.03 o
       791    2   0   4   4  23023.80  21728.40    651.64 o
       791    1   0   4   4  23023.80  21728.40    651.64 o
       792    2   0   4  -4  22215.80  21165.10   1584.94 o
       792    1   0   4  -4  22215.80  21165.10   1584.94 o
       793    1   2   4   4  20892.70  20088.60    852.14 o
       794    1  -2   4  -4  20648.10  21353.70   1195.86 o
       795    1   4   4   4   9456.62   9660.00    804.40 o
       796    1  -4   4  -4   9509.11   9461.88   1043.10 o
       797    2  -6   4   6   8795.55   9741.15   1697.12 o
       797    1   6   4   4   8795.55   9741.15   1697.12 o
       798    2   6   4  -6   8381.24   9340.14   1279.41 o
       798    1  -6   4  -4   8381.24   9340.14   1279.41 o
       799    1   8   4   4   4382.12   2468.11    983.42 <
       800    1  -8   4  -4   4267.95   4446.89   1071.74 o
       801    1  -7   5   4   2818.48   2654.29    565.71 o
       802    1   7   5  -4   2411.68   3575.65    775.76 o
       803    1  -5   5   4   3066.43   3200.90    429.65 o
       804    1   5   5  -4   2884.48   2795.12    706.54 o
       805    2   3   5   3   9448.31   9967.91    742.34 o
       805    1  -3   5   4   9448.31   9967.91    742.34 o
       806    2  -3   5  -3   9010.17   9557.36   1200.64 o
       806    1   3   5  -4   9010.17   9557.36   1200.64 o
       807    1   1   5  -4   3484.15   4363.35    768.60 o
       808    1   1   5   4   6224.20   6408.97    537.06 o
       809    2  -3   5   5  10621.70  11318.90    813.95 o
       809    1   3   5   4  10621.70  11318.90    813.95 o
       810    2   3   5  -5  10272.30  10485.90    926.14 o
       810    1  -3   5  -4  10272.30  10485.90    926.14 o
       811    1   5   5   4   4508.97   4351.41    575.26 o
       812    1  -5   5  -4   4473.23   5308.58    864.08 o
       813    1   7   5   4   3124.22   3341.73   1062.19 o
       814    1  -7   5  -4   3137.73   3155.55    854.53 o
       815    1  -8   6   4   9454.46   9593.16   1527.65 o
       816    1   8   6  -4   9526.85   8929.59   1470.36 o
       817    2   6   6   2  30697.30  31815.70   1728.15 o
       817    1  -6   6   4  30697.30  31815.70   1728.15 o
       818    2  -6   6  -2  30383.30  31963.70   2499.14 o
       818    1   6   6  -4  30383.30  31963.70   2499.14 o
       819    1  -4   6   4  26750.40  29314.20   1076.52 o
       820    1   4   6  -4  26853.00  31352.60   2332.05 o
       821    1  -2   6   4  34058.40  36031.00   1164.83 o
       822    1   2   6  -4  33889.10  33660.80   2262.83 o
       823    2   0   6   4  72077.80  79779.10   3551.79 o
       823    1   0   6   4  72077.80  79779.10   3551.79 o
       824    2   0   6  -4  72128.20  75485.00   3282.06 o
       824    1   0   6  -4  72128.20  75485.00   3282.06 o
       825    1   2   6   4  32779.10  28657.80   1520.49 o
       826    1  -2   6  -4  31800.50  34598.90   1298.50 o
       827    1   4   6   4  20654.60  20437.10   1148.12 o
       828    1  -4   6  -4  20021.20  19943.00   1453.65 o
       829    2  -6   6   6  24840.50  27965.50   3005.17 o
       829    1   6   6   4  24840.50  27965.50   3005.17 o
       830    2   6   6  -6  24543.20  25643.00   2129.16 o
       830    1  -6   6  -4  24543.20  25643.00   2129.16 o
       831    1  -7   7   4  13861.70  13951.70   1260.31 o
       832    1   7   7  -4  13781.00  16267.10   1966.85 o
       833    1  -5   7   4  25985.90  25027.20   1413.08 o
       834    1   5   7  -4  26300.80  23654.70   1415.46 o
       835    2   3   7   3  38067.30  40155.70   1374.88 o
       835    1  -3   7   4  38067.30  40155.70   1374.88 o
       836    2  -3   7  -3  38045.20  40788.20   2735.45 o
       836    1   3   7  -4  38045.20  40788.20   2735.45 o
       837    1  -1   7   4  41772.80  45206.50   1985.94 o
       838    1   1   7  -4  42060.50  47159.00   2733.06 o
       839    1   1   7   4  36624.50  38114.90   1938.21 o
       840    1  -1   7  -4  36922.60  33605.90   2301.02 o
       841    2  -3   7   5  35979.00  39449.20   2107.68 o
       841    1   3   7   4  35979.00  39449.20   2107.68 o
       842    2   3   7  -5  35887.50  39547.00   1668.48 o
       842    1  -3   7  -4  35887.50  39547.00   1668.48 o
       843    1   5   7   4  21037.70  24010.40   2733.06 o
       844    1  -5   7  -4  20712.20  18661.20   1589.71 o
       845    1   7   7   4  10956.10  11018.20   2050.39 o
       846    1  -7   7  -4  10870.60  10371.30   1515.71 o
       847    1  -8   8   4   2049.37   1596.87    847.37 <
       848    1   8   8  -4   2011.75   2370.24    806.79 <
       849    2   6   8   2   2610.95   1413.08    393.85 o
       849    1  -6   8   4   2610.95   1413.08    393.85 o
       850    2  -6   8  -2   2837.85   3029.04    902.27 o
       850    1   6   8  -4   2837.85   3029.04    902.27 o
       851    1  -4   8   4   2316.84   2336.83    360.43 o
       852    1   4   8  -4   2385.35   2816.60    775.76 o
       853    1  -2   8   4   3576.85   3983.82    880.78 o
       854    1   2   8  -4   3983.71   2697.26    737.57 o
       855    2   0   8   4   4769.95   3640.10    940.46 o
       855    1   0   8   4   4769.95   3640.10    940.46 o
       856    2   0   8  -4   4741.59   4759.58    966.72 o
       856    1   0   8  -4   4741.59   4759.58    966.72 o
       857    1   2   8   4   4204.12   3881.18    988.20 o
       858    1   4   8   4   3871.03   4494.63   1145.74 o
       859    1  -4   8  -4   3769.88   3518.37    553.77 o
       860    2  -6   8   6   3531.03   3021.88   1205.41 <
       860    1   6   8   4   3531.03   3021.88   1205.41 <
       861    2   6   8  -6   3524.48   2799.90    723.25 o
       861    1  -6   8  -4   3524.48   2799.90    723.25 o
       862    1   7   9  -4   2453.94   2508.69    828.27 o
       863    1  -5   9   4   3876.13   3141.23    446.36 o
       864    1   5   9  -4   3857.84   3246.26    899.88 o
       865    2   3   9   3   7744.40   8974.94   1195.86 o
       865    1  -3   9   4   7744.40   8974.94   1195.86 o
       866    2  -3   9  -3   7747.85   8153.83   1334.31 o
       866    1   3   9  -4   7747.85   8153.83   1334.31 o
       867    1  -1   9   4   6710.42   7199.05   1262.70 o
       868    1   1   9  -4   6762.52   4962.47   1083.68 o
       869    1   1   9   4   4980.93   4773.90   1207.80 o
       870    1  -1   9  -4   5265.10   6437.61   1093.22 o
       871    2  -3   9   5   6927.16   8359.11   1701.90 o
       871    1   3   9   4   6927.16   8359.11   1701.90 o
       872    2   3   9  -5   7352.07   6781.33    618.22 o
       872    1  -3   9  -4   7352.07   6781.33    618.22 o
       873    1   5   9   4   2879.38   3024.27   1140.96 <
       874    2   6  10   2  38400.40  35873.50   3100.65 o
       874    1  -6  10   4  38400.40  35873.50   3100.65 o
       875    2  -6  10  -2  37583.70  35231.40   3239.09 o
       875    1   6  10  -4  37583.70  35231.40   3239.09 o
       876    1  -4  10   4  33933.70  34813.70   2176.90 o
       877    1   4  10  -4  33716.80  32928.00   2978.92 o
       878    1  -2  10   4  45109.00  45263.80   3038.59 o
       879    1   2  10  -4  44706.70  42475.80   3177.03 o
       880    2   0  10   4  66840.80  70520.10   4174.78 o
       880    1   0  10   4  66840.80  70520.10   4174.78 o
       881    2   0  10  -4  65925.80  73234.10   3897.89 o
       881    1   0  10  -4  65925.80  73234.10   3897.89 o
       882    1   2  10   4  42608.10  42814.80   3637.72 o
       883    1  -2  10  -4  42160.70  36145.60   2764.09 o
       884    1   4  10   4  29336.90  31176.00   3346.51 o
       885    1  -5  11   4    365.65    983.42    549.00 <
       886    1   5  11  -4    335.74   1055.03    568.09 <
       887    2   3  11   3    566.03   1355.79    489.33 <
       887    1  -3  11   4    566.03   1355.79    489.33 <
       888    2  -3  11  -3    425.15    379.52    393.85 <
       888    1   3  11  -4    425.15    379.52    393.85 <
       889    1  -1  11   4    247.13   -102.64    386.69 <
       890    1   1  11  -4    181.59    603.90    634.93 <
       891    1   1  11   4    458.74    245.86    307.92 <
       892    1  -1  11  -4    484.12    -31.03    295.98 <
       893    2  -3  11   5    682.88    735.18    613.45 <
       893    1   3  11   4    682.88    735.18    613.45 <
       894    1   4  12  -4    304.99   2198.38    952.39 <
       895    1  -2  12   4    242.24    527.52    415.33 <
       896    1   2  12  -4    388.81   -152.76    322.24 <
       897    2   0  12   4    251.61     38.19    307.92 <
       897    1   0  12   4    251.61     38.19    307.92 <
       898    2   0  12  -4    373.51    269.73    668.35 <
       898    1   0  12  -4    373.51    269.73    668.35 <
       899    1   2  12   4    277.29   1675.64    985.81 <
       900    1  -2  12  -4    396.31   -300.76    546.61 <
       901    1  -1  13   4  32962.40  37854.70   3370.38 o
       902    1   1  13  -4  33440.50  30192.60   3026.66 o
       903    1   1  13   4  31721.30  32092.60   3351.28 o
       904    1  -1  13  -4  31520.20  30168.70   2883.44 o
       905    1  -2  14   4    994.86   1405.92    842.59 <
       906    2   0  14   4   3056.37   5000.67   1382.05 o
       906    1   0  14   4   3056.37   5000.67   1382.05 o
       907    1  -2  14  -4    811.03    720.86    560.93 <
       908    1  -1  15   4   1357.35   2095.74    883.17 <
       909    1  -8   0   5  21653.90  23012.60   2317.73 o
       910    2   6   0   3  66886.10  66097.10   2133.94 o
       910    1  -6   0   5  66886.10  66097.10   2133.94 o
       911    1  -4   0   5  50251.60  44082.20   1623.13 o
       912    1  -2   0   5  49526.10  50689.30   2317.73 o
       913    1   2   0   5  34809.80  34804.20   1995.49 o
       914    2   6   0  -7  38740.50  42246.70   3088.72 o
       914    1  -6   0  -5  38740.50  42246.70   3088.72 o
       915    1  -7   1   5    192.27     21.48    174.25 <
       916    1  -5   1   5    242.55    539.45    183.79 <
       917    2   3   1   4    325.38    279.27    126.51 <
       917    1  -3   1   5    325.38    279.27    126.51 <
       918    1  -1   1   5    147.55     74.00    140.83 <
       919    1   1   1   5     51.11    307.92    188.57 <
       920    2  -3   1   6    334.02    391.46    181.41 <
       920    1   3   1   5    334.02    391.46    181.41 <
       921    1  -5   1  -5     54.23    439.20    424.88 <
       922    1  -7   1  -5     29.66    835.43    489.33 <
       923    1  -8   2   5   1013.66   2155.42    570.48 o
       924    2   6   2   3   3103.60   2787.96    396.23 o
       924    1  -6   2   5   3103.60   2787.96    396.23 o
       925    1  -4   2   5   2369.40   2594.62    324.63 o
       926    1  -2   2   5   3914.45   3749.90    689.83 o
       927    1   2   2   5   4064.33   4162.84    420.10 o
       928    1   4   2   5   1913.87   2372.63    675.51 o
       929    1  -4   2  -5   2076.78   1315.21    467.84 <
       930    2   6   2  -7   2403.46   1895.24    634.93 <
       930    1  -6   2  -5   2403.46   1895.24    634.93 <
       931    1   8   2   5    646.41   1200.64    914.20 <
       932    1  -7   3   5  24271.80  27550.20   1692.35 o
       933    1   7   3  -5  25003.70  24595.20   1840.34 o
       934    1  -5   3   5  29094.80  27741.20    950.01 o
       935    1   5   3  -5  29435.70  25452.10   1852.28 o
       936    2   3   3   4  91764.80  96160.80   2329.67 o
       936    1  -3   3   5  91764.80  96160.80   2329.67 o
       937    2  -3   3  -4  94338.40  96929.40   3542.24 o
       937    1   3   3  -5  94338.40  96929.40   3542.24 o
       938    1  -1   3   5  42879.30  37539.60   2324.89 o
       939    1   1   3   5  37019.80  36563.30   1391.59 o
       940    2  -3   3   6  59362.20  63163.50   2045.62 o
       940    1   3   3   5  59362.20  63163.50   2045.62 o
       941    1  -5   3  -5  16922.60  18802.00   1752.02 o
       942    1   7   3   5  13934.00  13295.30   2157.80 o
       943    1  -7   3  -5  13897.60  14601.00   1873.76 o
       944    1  -8   4   5   5165.88   5120.01   1107.55 o
       945    2   6   4   3   8477.86   8249.31    735.18 o
       945    1  -6   4   5   8477.86   8249.31    735.18 o
       946    2  -6   4  -3   8323.32   9712.51   1229.28 o
       946    1   6   4  -5   8323.32   9712.51   1229.28 o
       947    1  -4   4   5   8889.03   8490.39    577.64 o
       948    1   4   4  -5   8558.86   8917.65   1148.12 o
       949    1  -2   4   5  10861.10  11342.80    794.85 o
       950    1   2   4  -5  10936.50  11803.50   1303.28 o
       951    2   0   4   5  11338.10  10958.50    699.38 o
       951    1   0   4   5  11338.10  10958.50    699.38 o
       952    1   2   4   5   7206.56   6385.10    537.06 o
       953    1   4   4   5   5438.43   5852.81    830.66 o
       954    1  -4   4  -5   5277.80   6411.35    950.01 o
       955    2   6   4  -7   4425.35   4454.05    938.07 o
       955    1  -6   4  -5   4425.35   4454.05    938.07 o
       956    1  -7   5   5   3878.03   4167.62    694.60 o
       957    1   7   5  -5   3995.28   4081.69    907.04 o
       958    1  -5   5   5   7584.91   6981.84    432.04 o
       959    1   5   5  -5   7850.43   8865.14   1231.67 o
       960    2   3   5   4  11666.20  12020.70    856.92 o
       960    1  -3   5   5  11666.20  12020.70    856.92 o
       961    2  -3   5  -4  11365.70  13507.80   1472.75 o
       961    1   3   5  -5  11365.70  13507.80   1472.75 o
       962    1  -1   5   5  14129.10  12856.10    575.26 o
       963    1   1   5  -5  13649.70  15123.70   1503.78 o
       964    1   1   5   5  12195.10  12264.20    797.24 o
       965    2  -3   5   6   9889.63   8640.77    890.33 o
       965    1   3   5   5   9889.63   8640.77    890.33 o
       966    1  -5   5  -5   5232.87   5867.13    938.07 o
       967    1   7   5   5   2528.68   3200.90   1243.60 <
       968    1  -7   5  -5   2596.06   1341.47    627.77 <
       969    1  -8   6   5   8535.03   8249.31   1355.79 o
       970    2   6   6   3  23751.80  21501.70   1439.33 o
       970    1  -6   6   5  23751.80  21501.70   1439.33 o
       971    2  -6   6  -3  23828.50  24602.30   2191.22 o
       971    1   6   6  -5  23828.50  24602.30   2191.22 o
       972    1  -4   6   5  17634.00  17859.20    957.17 o
       973    1   4   6  -5  17010.20  18451.10   1811.70 o
       974    1  -2   6   5  16348.30  15722.90    677.89 o
       975    1   2   6  -5  15885.40  15584.40   1635.06 o
       976    2   0   6  -5  35865.40  30591.20   2234.19 o
       976    1   0   6  -5  35865.40  30591.20   2234.19 o
       977    1   2   6   5  11890.00  10688.80    728.02 o
       978    1   4   6   5  10695.90   8776.82   1062.19 o
       979    1  -4   6  -5  10725.40  11283.10   1155.29 o
       980    2  -6   6   7  13997.50  14042.40   2358.31 o
       980    1   6   6   5  13997.50  14042.40   2358.31 o
       981    2   6   6  -7  13983.70  16066.60   1735.31 o
       981    1  -6   6  -5  13983.70  16066.60   1735.31 o
       982    1  -7   7   5  12686.80  12958.80   1243.60 o
       983    1   7   7  -5  12529.70  12206.90   1687.58 o
       984    1  -5   7   5  19490.20  17441.50   1174.38 o
       985    1   5   7  -5  19705.50  19360.60   2000.27 o
       986    2   3   7   4  34545.70  37432.20   1408.30 o
       986    1  -3   7   5  34545.70  37432.20   1408.30 o
       987    2  -3   7  -4  34615.40  37945.40   2661.45 o
       987    1   3   7  -5  34615.40  37945.40   2661.45 o
       988    1   1   7  -5  22252.80  21150.80   1966.85 o
       989    2  -3   7   6  23600.70  26824.60   2866.73 o
       989    1   3   7   5  23600.70  26824.60   2866.73 o
       990    1   5   7   5  12106.20  14075.90   2253.28 o
       991    1  -5   7  -5  12581.20  12331.00   1327.15 o
       992    2   6   8   3   4691.67   3769.00    646.86 o
       992    1  -6   8   5   4691.67   3769.00    646.86 o
       993    2  -6   8  -3   4655.66   3971.89   1088.45 o
       993    1   6   8  -5   4655.66   3971.89   1088.45 o
       994    1  -4   8   5   4327.69   3831.06    472.62 o
       995    1   4   8  -5   4375.02   4286.97    969.10 o
       996    1  -2   8   5   6853.04   7748.05   1243.60 o
       997    1   2   8  -5   7015.90   7003.32   1164.83 o
       998    2   0   8   5   6957.85   6862.49   1422.62 o
       998    1   0   8   5   6957.85   6862.49   1422.62 o
       999    2   0   8  -5   6994.34   6349.29   1098.00 o
       999    1   0   8  -5   6994.34   6349.29   1098.00 o
      1000    1   2   8   5   6340.54   8129.96   1539.58 o
      1001    1   4   8   5   3349.33   3315.48   1076.52 o
      1002    1  -4   8  -5   3653.85   2663.84    534.68 o
      1003    1   7   9  -5   2276.79   2976.53   1038.32 <
      1004    1   5   9  -5   2585.19   2095.74    725.63 <
      1005    2   3   9   4   6683.42   7912.75   1191.09 o
      1005    1  -3   9   5   6683.42   7912.75   1191.09 o
      1006    2  -3   9  -4   7128.82   9211.25   1477.52 o
      1006    1   3   9  -5   7128.82   9211.25   1477.52 o
      1007    1  -1   9   5   3089.58   2384.57    828.27 <
      1008    1   1   9  -5   2991.77   3303.54    883.17 o
      1009    1   1   9   5   2495.93   3995.76   1090.84 o
      1010    1  -1   9  -5   2579.74   2675.77    873.63 o
      1011    2  -3   9   6   4578.84   6437.61   1563.45 o
      1011    1   3   9   5   4578.84   6437.61   1563.45 o
      1012    1   5   9   5   1508.79   2699.64   1226.89 <
      1013    2  -6  10  -3  33256.70  33541.50   3224.77 o
      1013    1   6  10  -5  33256.70  33541.50   3224.77 o
      1014    1   4  10  -5  27416.70  25433.00   2661.45 o
      1015    1  -2  10   5  31987.60  35754.20   2857.18 o
      1016    1   2  10  -5  32069.50  34116.70   2857.18 o
      1017    2   0  10   5  46004.60  47397.70   3721.26 o
      1017    1   0  10   5  46004.60  47397.70   3721.26 o
      1018    2   0  10  -5  45153.10  45925.00   3282.06 o
      1018    1   0  10  -5  45153.10  45925.00   3282.06 o
      1019    1   2  10   5  25378.10  26827.00   3000.40 o
      1020    1   4  10   5  19604.00  22544.80   3007.56 o
      1021    1   5  11  -5   1560.64   1444.11    816.34 <
      1022    2   3  11   4    842.26    825.89    603.90 <
      1022    1  -3  11   5    842.26    825.89    603.90 <
      1023    2  -3  11  -4    779.05   1214.96    737.57 <
      1023    1   3  11  -5    779.05   1214.96    737.57 <
      1024    1  -1  11   5   2129.89   2618.49    847.37 o
      1025    1   1  11  -5   2117.64   2940.73   1024.00 <
      1026    1   1  11   5   1946.93   3315.48   1138.58 <
      1027    1  -1  11  -5   1948.48   1704.28    589.58 <
      1028    2  -3  11   6    848.51    389.07    570.48 <
      1028    1   3  11   5    848.51    389.07    570.48 <
      1029    1  -2  12   5    319.12    131.28    427.26 <
      1030    1   2  12  -5    221.50   1563.45    809.18 <
      1031    2   0  12   5    795.03   1040.71    677.89 <
      1031    1   0  12   5    795.03   1040.71    677.89 <
      1032    2   0  12  -5    577.39   1783.05    830.66 <
      1032    1   0  12  -5    577.39   1783.05    830.66 <
      1033    1   2  12   5    378.07   -446.36    520.36 <
      1034    1  -1  13   5  23652.80  22943.40   2728.29 o
      1035    1   1  13   5  22231.90  22828.80   2998.01 o
      1036    1  -1  13  -5  22332.60  17329.30   2281.93 o
      1037    1  -8   0   6  20925.10  22933.80   2413.21 o
      1038    2   6   0   4  64597.20  60070.00   3391.86 o
      1038    1  -6   0   6  64597.20  60070.00   3391.86 o
      1039    1  -4   0   6  43213.30  42676.30   1716.22 o
      1040    1  -2   0   6  48403.50  49503.00   2592.23 o
      1041    1   2   0   6  39436.50  39470.60   2339.21 o
      1042    1  -7   1   6    141.52    682.67    365.20 <
      1043    1  -5   1   6    740.40    961.94    214.83 o
      1044    2   3   1   5    288.10    551.39    219.60 <
      1044    1  -3   1   6    288.10    551.39    219.60 <
      1045    1  -1   1   6    981.72    926.14    498.87 <
      1046    1   1   1   6   1634.52   1775.89    386.69 o
      1047    2  -3   1   7    519.27    525.13    348.49 <
      1047    1   3   1   6    519.27    525.13    348.49 <
      1048    1  -8   2   6    773.44   1728.15    541.84 o
      1049    2   6   2   4   2127.76   2024.14    465.46 o
      1049    1  -6   2   6   2127.76   2024.14    465.46 o
      1050    1  -4   2   6   1694.28   1687.58    281.66 o
      1051    1  -2   2   6    824.04   1031.16    434.42 <
      1052    2   0   2   6   2550.85   2203.16    341.33 o
      1052    1   0   2   6   2550.85   2203.16    341.33 o
      1053    1   2   2   6    215.74    291.21    226.76 <
      1054    1  -7   3   6  21340.60  21704.60   1544.36 o
      1055    1  -5   3   6  25448.40  25344.70    964.33 o
      1056    2   3   3   5  59513.30  58451.70   1995.49 o
      1056    1  -3   3   6  59513.30  58451.70   1995.49 o
      1057    1  -1   3   6  30933.30  29280.70   2246.12 o
      1058    1   1   3   6  28693.00  26433.10   1291.34 o
      1059    2  -3   3   7  44160.80  49734.50   2391.73 o
      1059    1   3   3   6  44160.80  49734.50   2391.73 o
      1060    1  -7   3  -6  13184.80  14610.50   1978.78 o
      1061    1  -8   4   6   5123.60   4969.63   1105.16 o
      1062    2   6   4   4   8693.13   8492.78    928.53 o
      1062    1  -6   4   6   8693.13   8492.78    928.53 o
      1063    2  -6   4  -4   8344.49   7669.28   1162.45 o
      1063    1   6   4  -6   8344.49   7669.28   1162.45 o
      1064    1  -4   4   6   7367.25   6623.79    599.12 o
      1065    1   4   4  -6   7204.86   6034.22   1014.45 o
      1066    1  -2   4   6  11780.80  10409.50    806.79 o
      1067    2   0   4   6  10405.00  11008.60    778.15 o
      1067    1   0   4   6  10405.00  11008.60    778.15 o
      1068    1   2   4   6  10693.80  10719.80    945.23 o
      1069    1   4   4   6   6711.74   5886.22    914.20 o
      1070    1  -7   5   6   3165.61   3558.95    732.79 o
      1071    1   7   5  -6   3052.70   2511.07    728.02 o
      1072    1  -5   5   6   3792.10   4172.39    730.41 o
      1073    1   5   5  -6   3559.72   3640.10    885.56 o
      1074    2   3   5   5   8816.49   9447.56    837.82 o
      1074    1  -3   5   6   8816.49   9447.56    837.82 o
      1075    2  -3   5  -5   8411.59   7965.26   1179.15 o
      1075    1   3   5  -6   8411.59   7965.26   1179.15 o
      1076    1  -1   5   6   3460.17   3231.93    250.63 o
      1077    1   1   5   6   2091.78   2308.18    324.63 o
      1078    2  -3   5   7   3786.25   4138.98    711.31 o
      1078    1   3   5   6   3786.25   4138.98    711.31 o
      1079    2   6   6   4  24436.70  22461.20   1499.01 o
      1079    1  -6   6   6  24436.70  22461.20   1499.01 o
      1080    2  -6   6  -4  24514.10  24533.10   2298.64 o
      1080    1   6   6  -6  24514.10  24533.10   2298.64 o
      1081    1  -4   6   6  16454.90  17575.10   1286.57 o
      1082    1   4   6  -6  16711.50  18737.60   1964.46 o
      1083    1  -2   6   6  18887.60  18126.50    754.28 o
      1084    1   2   6  -6  18867.70  22432.60   2086.20 o
      1085    1   2   6   6  16557.60  17716.00    976.26 o
      1086    1   7   7  -6  11855.80  12997.00   1773.51 o
      1087    1  -5   7   6  18999.70  20360.70   1518.10 o
      1088    1   5   7  -6  19962.00  18969.10   2079.04 o
      1089    2   3   7   5  24626.60  24886.40   1093.22 o
      1089    1  -3   7   6  24626.60  24886.40   1093.22 o
      1090    2  -3   7  -5  24711.50  24709.70   2303.41 o
      1090    1   3   7  -6  24711.50  24709.70   2303.41 o
      1091    1   1   7  -6  21871.40  18945.20   2000.27 o
      1092    1   5   7   6  13527.50  13347.80   2272.38 o
      1093    2   6   8   4   3486.83   2680.55    964.33 <
      1093    1  -6   8   6   3486.83   2680.55    964.33 <
      1094    2  -6   8  -4   3598.94   2542.10    871.24 <
      1094    1   6   8  -6   3598.94   2542.10    871.24 <
      1095    1  -4   8   6   3168.67   2773.64    696.99 o
      1096    1   4   8  -6   3190.16   2823.76    842.59 o
      1097    1  -2   8   6   3046.72   3377.54   1028.78 o
      1098    1   2   8  -6   3261.36   3642.49    945.23 o
      1099    1   2   8   6   1687.55   2205.54    840.21 <
      1100    1   4   8   6   1099.55    537.06    477.39 <
      1101    1   5   9  -6   2759.15   3819.12   1093.22 o
      1102    2   3   9   5   4747.61   4788.23   1052.65 o
      1102    1  -3   9   6   4747.61   4788.23   1052.65 o
      1103    2  -3   9  -5   4703.75   5129.56   1188.70 o
      1103    1   3   9  -6   4703.75   5129.56   1188.70 o
      1104    1  -1   9   6   3321.06   3243.87   1002.52 o
      1105    1   1   9  -6   3317.26   3336.96    840.21 o
      1106    1   1   9   6   3193.52   6024.67   1563.45 o
      1107    2  -3   9   7   4234.62   6587.99   1720.99 o
      1107    1   3   9   6   4234.62   6587.99   1720.99 o
      1108    1   4  10  -6  23906.90  24578.40   2649.52 o
      1109    1  -2  10   6  29051.20  25072.50   2589.84 o
      1110    1   2  10  -6  29143.20  29836.90   2859.57 o
      1111    2   0  10   6  38544.30  46273.50   3859.70 o
      1111    1   0  10   6  38544.30  46273.50   3859.70 o
      1112    2   0  10  -6  37676.90  40602.10   3315.48 o
      1112    1   0  10  -6  37676.90  40602.10   3315.48 o
      1113    1   2  10   6  24410.90  27003.60   3327.41 o
      1114    2   3  11   5    669.00   1551.52    773.37 <
      1114    1  -3  11   6    669.00   1551.52    773.37 <
      1115    2  -3  11  -5    555.25    491.71    556.16 <
      1115    1   3  11  -6    555.25    491.71    556.16 <
      1116    1  -1  11   6    297.96    665.96    723.25 <
      1117    1   1  11  -6    243.91    379.52    618.22 <
      1118    1   1  11   6    108.75     45.35    622.99 <
      1119    1  -2  12   6    162.77     47.74    377.14 <
      1120    2   0  12   6    440.13    -85.93    611.06 <
      1120    1   0  12   6    440.13    -85.93    611.06 <
      1121    2   0  12  -6    507.51   2613.71    976.26 <
      1121    1   0  12  -6    507.51   2613.71    976.26 <
      1122    1  -1  13   6  20856.40  21396.60   2766.48 o
      1123    2   6   0   5  38141.60  36195.70   2713.96 o
      1123    1  -6   0   7  38141.60  36195.70   2713.96 o
      1124    1  -4   0   7  25458.40  23664.20   1367.72 o
      1125    1  -2   0   7  22982.60  21160.30   1916.72 o
      1126    1   2   0   7  21773.50  23721.50   1950.14 o
      1127    1  -7   1   7     47.47    451.13    408.17 <
      1128    1  -5   1   7    142.47     11.93    159.93 <
      1129    2   3   1   6    394.42    429.65    264.95 <
      1129    1  -3   1   7    394.42    429.65    264.95 <
      1130    1   1   1   7    170.19    243.47    167.09 <
      1131    1  -8   2   7    817.20    362.82    427.26 <
      1132    2   6   2   5   2220.28   2950.27    570.48 o
      1132    1  -6   2   7   2220.28   2950.27    570.48 o
      1133    1  -4   2   7    768.50    954.78    310.30 o
      1134    2   0   2   7    990.84    787.69    369.98 <
      1134    1   0   2   7    990.84    787.69    369.98 <
      1135    1   2   2   7    601.41   1114.71    479.78 <
      1136    1  -7   3   7  15054.30  13930.30   1286.57 o
      1137    1  -5   3   7  16030.50  15130.90   1164.83 o
      1138    2   3   3   6  43401.00  41339.60   1678.03 o
      1138    1  -3   3   7  43401.00  41339.60   1678.03 o
      1139    1   1   3   7  19775.30  20024.10   1434.56 o
      1140    2  -3   3   8  38622.80  41621.30   2341.60 o
      1140    1   3   3   7  38622.80  41621.30   2341.60 o
      1141    1  -8   4   7   3383.78   3959.95   1086.06 o
      1142    2   6   4   5   4757.51   5191.62    742.34 o
      1142    1  -6   4   7   4757.51   5191.62    742.34 o
      1143    1  -4   4   7   5179.81   5919.64    642.09 o
      1144    1  -2   4   7   6375.51   5976.93    696.99 o
      1145    2   0   4   7   8083.02   9438.01    840.21 o
      1145    1   0   4   7   8083.02   9438.01    840.21 o
      1146    1   2   4   7   5992.17   5714.36    761.44 o
      1147    1  -7   5   7   2809.83   2766.48    809.18 o
      1148    1  -5   5   7   3900.52   4530.44    794.85 o
      1149    2   3   5   6   4316.36   4501.79    594.35 o
      1149    1  -3   5   7   4316.36   4501.79    594.35 o
      1150    1  -1   5   7   3345.02   3160.32    281.66 o
      1151    1   1   5   7   3600.33   3494.50    451.13 o
      1152    2   6   6   5  13963.60  11199.60   1845.11 o
      1152    1  -6   6   7  13963.60  11199.60   1845.11 o
      1153    1  -4   6   7   9892.02   8817.40    904.66 o
      1154    1  -2   6   7   8953.69   9146.80    565.71 o
      1155    1   7   7  -7   8174.31   8927.20   1604.03 o
      1156    1   5   7  -7  11948.80  11330.90   1656.55 o
      1157    2  -3   7  -6  18947.10  19651.80   2176.90 o
      1157    1   3   7  -7  18947.10  19651.80   2176.90 o
      1158    2  -6   8  -5   3145.34   1673.25    692.22 <
      1158    1   6   8  -7   3145.34   1673.25    692.22 <
      1159    1   4   8  -7   1815.17   1358.18    658.80 <
      1160    1   5   9  -7   1634.52   1842.73    770.99 <
      1161    2   3   9   6   4052.01   5165.36   1277.02 o
      1161    1  -3   9   7   4052.01   5165.36   1277.02 o
      1162    2  -3   9  -6   4303.80   3876.41   1069.35 o
      1162    1   3   9  -7   4303.80   3876.41   1069.35 o
      1163    1  -1   9   7   2615.58   3289.22   1119.48 <
      1164    1   1   9   7   1942.68   2429.92    880.78 <
      1165    1  -2  10   7  18452.30  21456.30   2597.00 o
      1166    1   2  10  -7  18244.90  18327.00   2360.70 o
      1167    2   0  10   7  27179.60  33002.00   3439.60 o
      1167    1   0  10   7  27179.60  33002.00   3439.60 o
      1168    1  -1  11   7    496.79    295.98    441.59 <
      1169    1  -2  12   7    262.60   -229.15    544.22 <
      1170    2   6   0   6  38195.10  36102.70   2838.09 o
      1170    1  -6   0   8  38195.10  36102.70   2838.09 o
      1171    1  -4   0   8  26288.70  21974.30   1926.27 o
      1172    2   0   0   8  62130.10  75363.30   3699.78 o
      1172    1   0   0   8  62130.10  75363.30   3699.78 o
      1173    1  -7   1   8    279.25    124.12    262.57 <
      1174    1  -5   1   8    949.15    634.93    245.86 <
      1175    1   1   1   8   1014.94   1281.79    601.51 <
      1176    2   6   2   6    442.98    367.59    241.08 <
      1176    1  -6   2   8    442.98    367.59    241.08 <
      1177    1  -4   2   8    323.85    386.69    217.21 <
      1178    2   0   2   8    922.53   1518.10    556.16 <
      1178    1   0   2   8    922.53   1518.10    556.16 <
      1179    1  -7   3   8  13477.30  13109.10   1673.25 o
      1180    1  -5   3   8  15668.70  17019.00   1274.63 o
      1181    2   3   3   7  39245.30  35477.30   2136.32 o
      1181    1  -3   3   8  39245.30  35477.30   2136.32 o
      1182    2   6   4   6   6324.83   5719.14    794.85 o
      1182    1  -6   4   8   6324.83   5719.14    794.85 o
      1183    1  -4   4   8   5703.96   5807.46    876.01 o
      1184    1  -2   4   8   8277.92   8394.91    916.59 o
      1185    2   3   9   7   4220.99   5120.01   1355.79 o
      1185    1  -3   9   8   4220.99   5120.01   1355.79 o
      1186    1  -1   9   8   2657.85   3012.33   1057.42 <
      1187    1   1   9   8   2419.71   4050.66   1398.75 <
      1188    1  -2  10   8  19520.00  21041.00   2780.80 o
      1189    2   0  10   8  27931.40  30154.40   3551.79 o
      1189    1   0  10   8  27931.40  30154.40   3551.79 o
      1190    1  -1  11   8    132.55    651.64    692.22 <
      1191    2   6   0   7  26913.10  27414.10   2620.87 o
      1191    1  -6   0   9  26913.10  27414.10   2620.87 o
      1192    1  -4   0   9  17857.70  14920.80   1687.58 o
      1193    1  -5   1   9    160.46    563.32    310.30 <
      1194    2   6   2   7   1365.75    737.57    398.62 <
      1194    1  -6   2   9   1365.75    737.57    398.62 <
      1195    1  -4   2   9    936.03    381.91    188.57 <
      1196    1  -5   3   9  12304.70  11844.10   1725.77 o
      1197    2   3   3   8  29953.60  27760.30   2000.27 o
      1197    1  -3   3   9  29953.60  27760.30   2000.27 o
      1198    1  -4   0  10  16497.70  16205.00   1854.66 o
      1199    1  -5   1  10    196.83    837.82    451.13 <
      1200    2   2   0   0 107933.00 114180.00   1668.48 o
      1201    2  -2   0   0 107123.00 111187.00   1916.72 o
      1202    2   4   0   0  71427.30  68667.90   2952.66 o
      1203    2  -4   0   0  69884.50  71603.80   1969.24 o
      1204    2   8   0   0  18135.00  19725.80   2305.80 o
      1205    2   1   1   0   3396.86   2993.24    365.20 o
      1206    2  -1   1   0   3436.84   2554.04    262.57 o
      1207    2   5   1   0    733.51    668.35    241.08 <
      1208    2  -5   1   0    736.25    794.85    188.57 o
      1209    2   7   1   0    254.81   -114.57    183.79 <
      1210    2  -7   1   0    207.52    238.70    150.38 <
      1211    2   2   2   0   2398.36   2709.19    253.02 o
      1212    2  -2   2   0   2127.55   3160.32    329.40 o
      1213    2   4   2   0   1005.74    902.27    217.21 o
      1214    2  -4   2   0    874.03    916.59    317.46 <
      1215    2   8   2   0    602.59    632.54    327.01 <
      1216    2   1   3   0  75028.50  74976.60   1384.43 o
      1217    2  -1   3   0  75405.00  78652.50   1281.79 o
      1218    2   5   3   0  27155.30  28715.00   1291.34 o
      1219    2  -5   3   0  27829.10  27743.50   1482.30 o
      1220    2   7   3   0  20770.30  21074.40   1618.35 o
      1221    2  -7   3   0  20829.50  19943.00   1861.82 o
      1222    2   2   4   0  22362.00  22764.40    859.30 o
      1223    2  -2   4   0  22533.50  22005.30    794.85 o
      1224    2   4   4   0  12856.40  13020.80    818.72 o
      1225    2  -4   4   0  13038.70  13049.50    959.55 o
      1226    2   8   4   0   4572.14   5146.27    876.01 o
      1227    2  -8   4   0   4582.58   5084.21   1004.91 o
      1228    2   1   5   0   6919.63   8521.42    911.82 o
      1229    2  -1   5   0   6960.11   7896.04    510.81 o
      1230    2   5   5   0   4652.23   5602.18    634.93 o
      1231    2  -5   5   0   4600.63   5437.48    711.31 o
      1232    2   7   5   0   2365.93   2826.15    613.45 o
      1233    2  -7   5   0   2644.43   3351.28    866.46 o
      1234    2   2   6   0  33153.20  35288.70   1969.24 o
      1235    2  -2   6   0  32764.30  35656.30   1217.35 o
      1236    2   4   6   0  24628.70  24232.30    969.10 o
      1237    2  -4   6   0  24247.60  23745.40   1420.24 o
      1238    2   8   6   0   7192.42   5929.19    995.36 o
      1239    2  -8   6   0   7005.39   8984.49   1549.13 o
      1240    2   1   7   0  40676.80  44309.00   2618.49 o
      1241    2  -1   7   0  40822.40  40893.30   1687.58 o
      1242    2   5   7   0  20620.70  20391.70   1425.01 o
      1243    2  -5   7   0  20603.80  20742.60   1499.01 o
      1244    2   7   7   0  11490.50  11173.30   1272.25 o
      1245    2  -7   7   0  11351.20  12135.30   1902.40 o
      1246    2   2   8   0   5257.36   5738.23    773.37 o
      1247    2  -2   8   0   4962.55   4344.25    928.53 o
      1248    2   4   8   0   2838.71   2360.70    336.56 o
      1249    2  -4   8   0   2740.03   2811.83    563.32 o
      1250    2   8   8   0   1952.63   2847.63    957.17 <
      1251    2  -8   8   0   1940.67   2026.52    890.33 <
      1252    2   1   9   0   5261.79   7382.84    923.75 o
      1253    2  -1   9   0   5487.40   6101.05    821.11 o
      1254    2   5   9   0   2516.16   3131.68    594.35 o
      1255    2  -5   9   0   2617.28   3344.12   1105.16 o
      1256    2   7   9   0   1882.62   2332.05    677.89 o
      1257    2  -7   9   0   1950.37   2446.63   1121.87 <
      1258    2   2  10   0  40963.70  43803.00   3203.29 o
      1259    2  -2  10   0  40973.40  41633.20   1732.93 o
      1260    2   4  10   0  30181.20  30662.80   1763.96 o
      1261    2  -4  10   0  30032.70  29321.30   1871.37 o
      1262    2   1  11   0    396.46    770.99    613.45 <
      1263    2  -1  11   0    407.94    787.69    331.79 <
      1264    2   5  11   0    617.02    164.70    255.40 <
      1265    2  -5  11   0    615.30    775.76    704.15 <
      1266    2   2  12   0    110.50    935.68    620.61 <
      1267    2  -2  12   0    109.56    601.51    384.30 <
      1268    2   4  12   0     54.03   -577.64    386.69 <
      1269    2  -4  12   0     47.43   1028.78    696.99 <
      1270    2   1  13   0  29926.50  33171.50   3475.40 o
      1271    2  -1  13   0  29772.50  31042.30   3504.05 o
      1272    2   5  13   0  19183.60  19721.00   2651.90 o
      1273    2   2  14   0    643.92   2086.20   1019.23 <
      1274    2  -2  14   0    689.73   1582.55   1090.84 <
      1275    2   4  14   0    764.12    599.12    582.42 <
      1276    2   1  15   0   1472.22    761.44    782.92 <
      1277    2   8   0  -1  19156.30  17701.60   2238.96 o
      1278    2  -4   0   1  54219.70  51207.30   1911.95 o
      1279    2   4   0  -1  53263.30  56728.30   2558.81 o
      1280    2   2   0  -1  75611.30  71930.80   2081.42 o
      1281    2   2   0   1  45730.90  40590.10   1078.90 o
      1282    2  -2   0  -1  46255.70  44063.10   1293.73 o
      1283    2   4   0   1  33515.20  35023.80   1334.31 o
      1284    2  -4   0  -1  34179.30  33352.90   1327.15 o
      1285    2   8   0   1  14201.90  19656.60   2363.08 o
      1286    2  -7   1   1    167.33    401.01    210.05 <
      1287    2   7   1  -1     64.48    336.56    293.60 <
      1288    2  -5   1   1    456.51    291.21    119.35 <
      1289    2   5   1  -1    402.89    -21.48    133.67 <
      1290    2  -1   1   1     53.01   -121.74     74.00 <
      1291    2   1   1  -1      7.11    236.31     83.54 <
      1292    2   1   1   1     90.89     83.54     74.00 <
      1293    2  -1   1  -1    123.14   -257.79    143.22 <
      1294    2   5   1   1    191.09    126.51    114.57 <
      1295    2  -5   1  -1    159.13     28.64     88.32 <
      1296    2   7   1   1      5.83     69.22    324.63 <
      1297    2  -7   1  -1     10.23     38.19     54.90 <
      1298    2   8   2  -1   1053.56   1499.01    551.39 <
      1299    2  -4   2   1   2551.57   2821.38    267.34 o
      1300    2   4   2  -1   2715.50   2878.66    448.75 o
      1301    2  -2   2   1   1079.28   1310.44    140.83 o
      1302    2   2   2  -1   1109.76   1219.73    200.50 o
      1303    2   2   2   1   1685.22   1940.59    248.24 o
      1304    2  -2   2  -1   1853.81   1928.66    267.34 o
      1305    2   4   2   1   1673.01   1866.60    312.69 o
      1306    2  -4   2  -1   1974.10   1790.21    441.59 o
      1307    2   8   2   1    579.16    315.08    241.08 <
      1308    2  -7   3   1  21249.40  20914.50   1926.27 o
      1309    2   7   3  -1  21639.50  20358.30   1589.71 o
      1310    2  -5   3   1  31772.70  30588.80   1582.55 o
      1311    2   5   3  -1  32749.10  32345.60   1627.90 o
      1312    2  -1   3   1  57606.30  53837.70   1150.51 o
      1313    2   1   3  -1  58026.10  52933.10   1155.29 o
      1314    2   1   3   1  52632.70  50825.40   1119.48 o
      1315    2  -1   3  -1  52214.00  50445.90   1224.51 o
      1316    2   5   3   1  20199.30  18238.70   1019.23 o
      1317    2  -5   3  -1  19697.50  19907.20   1300.89 o
      1318    2   7   3   1  15135.90  16961.70   1482.30 o
      1319    2  -7   3  -1  15120.50  14636.80   1580.16 o
      1320    2  -8   4   1   4464.77   4201.04    928.53 o
      1321    2   8   4  -1   4466.38   4573.40    833.05 o
      1322    2  -4   4   1   9321.89   8783.98    582.42 o
      1323    2   4   4  -1   9012.29   9399.82    799.63 o
      1324    2  -2   4   1  20550.10  19673.30    792.47 o
      1325    2   2   4  -1  20768.20  19565.80    701.76 o
      1326    2   2   4   1  13458.90  13340.70    634.93 o
      1327    2  -2   4  -1  13222.50  13223.70    787.69 o
      1328    2   4   4   1   6473.13   5962.61    546.61 o
      1329    2  -4   4  -1   6291.83   6953.19   1052.65 o
      1330    2   8   4   1   3752.55   4618.75    816.34 o
      1331    2  -7   5   1   4278.27   3950.41    995.36 o
      1332    2   7   5  -1   4656.77   5404.06    844.98 o
      1333    2  -5   5   1   6628.33   7719.40    856.92 o
      1334    2   5   5  -1   7025.93   7215.76    785.31 o
      1335    2  -1   5   1  15250.40  18057.30    811.56 o
      1336    2   1   5  -1  15118.20  16302.90   1308.05 o
      1337    2   1   5   1  11771.40  14562.80   1336.69 o
      1338    2  -1   5  -1  11829.50  14004.20    806.79 o
      1339    2   5   5   1   5115.30   4747.65    551.39 o
      1340    2  -5   5  -1   5237.47   5387.35    720.86 o
      1341    2   7   5   1   3084.25   3842.99    742.34 o
      1342    2  -7   5  -1   3235.54   2659.06    756.66 o
      1343    2  -8   6   1   7314.91   7036.74   1451.27 o
      1344    2   8   6  -1   7148.00   7034.35   1021.62 o
      1345    2  -4   6   1  17368.30  16424.60    866.46 o
      1346    2   4   6  -1  16699.50  16107.20   1124.25 o
      1347    2  -2   6   1  22006.20  21530.30   1291.34 o
      1348    2   2   6  -1  21892.50  20074.30   1014.45 o
      1349    2   2   6   1  14495.70  16252.80    926.14 o
      1350    2  -2   6  -1  14550.60  15508.00    985.81 o
      1351    2   4   6   1  11283.00  11719.90    673.12 o
      1352    2  -4   6  -1  11591.00  11438.30   1016.84 o
      1353    2   8   6   1   5482.23   5279.94   1291.34 o
      1354    2  -8   6  -1   5653.49   7750.43   1413.08 o
      1355    2  -7   7   1  10884.10  12832.30   1921.50 o
      1356    2   7   7  -1  10629.80  10894.10   1231.67 o
      1357    2  -5   7   1  20271.40  19243.60   2210.32 o
      1358    2   5   7  -1  20427.50  19059.80   1367.72 o
      1359    2  -1   7   1  25668.00  25170.40   2231.80 o
      1360    2   1   7  -1  25790.60  28213.80   2100.52 o
      1361    2   1   7   1  24469.20  27827.10   2179.29 o
      1362    2  -1   7  -1  24657.10  24294.40   1245.99 o
      1363    2   5   7   1  14512.10  12648.50   1157.67 o
      1364    2  -5   7  -1  14585.20  15090.30   1288.95 o
      1365    2   7   7   1   7959.54   8705.22   1131.42 o
      1366    2  -7   7  -1   8222.96   9001.20   1651.77 o
      1367    2  -8   8   1   2623.12   1916.72    859.30 <
      1368    2   8   8  -1   2724.16   2919.24    988.20 <
      1369    2  -4   8   1   4345.42   4831.19    544.22 o
      1370    2   4   8  -1   4405.24   4332.32    568.09 o
      1371    2  -2   8   1   4800.85   5480.44    701.76 o
      1372    2   2   8  -1   4897.48   5141.50    747.12 o
      1373    2   2   8   1   4745.22   5790.75    768.60 o
      1374    2  -2   8  -1   4809.48   4372.90    589.58 o
      1375    2   4   8   1   3095.86   3508.82    427.26 o
      1376    2  -4   8  -1   3510.71   3976.66    649.25 o
      1377    2   8   8   1   1788.41   1596.87    689.83 <
      1378    2  -8   8  -1   2045.45   1126.64    637.32 <
      1379    2  -7   9   1   1674.59   2840.47   1214.96 <
      1380    2   7   9  -1   1607.15   2014.59    580.03 o
      1381    2  -5   9   1   2580.81   2876.28   1071.74 <
      1382    2   5   9  -1   2712.85   3012.33    847.37 o
      1383    2  -1   9   1   3346.64   3618.62    513.20 o
      1384    2   1   9  -1   3296.71   3594.75    663.57 o
      1385    2   1   9   1   3186.90   3083.94    587.19 o
      1386    2  -1   9  -1   3234.76   3403.79    570.48 o
      1387    2   5   9   1   1817.87   1823.63    494.10 o
      1388    2  -5   9  -1   1633.36   1704.28    596.74 <
      1389    2   7   9   1   1159.13    212.44    138.44 <
      1390    2  -7   9  -1   1135.83   1957.30   1012.07 <
      1391    2  -4  10   1  26250.80  26679.00   1790.21 o
      1392    2   4  10  -1  26284.40  27989.40   1623.13 o
      1393    2  -2  10   1  35063.80  35312.60   1644.61 o
      1394    2   2  10  -1  35161.70  35183.70   2816.60 o
      1395    2   2  10   1  28502.60  37188.70   2962.21 o
      1396    2  -2  10  -1  28696.00  26609.70   1618.35 o
      1397    2   4  10   1  20469.30  19709.10   1479.91 o
      1398    2  -4  10  -1  20439.20  20711.60   1563.45 o
      1399    2   7  11  -1    647.20   2253.28   1038.32 <
      1400    2  -5  11   1   1202.50   1131.42    744.73 <
      1401    2   5  11  -1   1292.63   1725.77    756.66 <
      1402    2  -1  11   1   1824.70   1666.09    620.61 <
      1403    2   1  11  -1   1797.12   2921.63    940.46 o
      1404    2   1  11   1   1497.88   1720.99    723.25 <
      1405    2  -1  11  -1   1525.02   1778.28    441.59 o
      1406    2   5  11   1    952.14    408.17    264.95 <
      1407    2  -5  11  -1    963.87   1472.75    821.11 <
      1408    2  -4  12   1    149.27    -26.26    348.49 <
      1409    2   4  12  -1    157.35    312.69    329.40 <
      1410    2  -2  12   1     28.78    157.54    245.86 <
      1411    2   2  12  -1     24.27    477.39    582.42 <
      1412    2   2  12   1     76.09   1086.06    694.60 <
      1413    2  -2  12  -1     71.68    262.57    377.14 <
      1414    2   4  12   1     91.52    663.57    517.97 <
      1415    2  -4  12  -1     78.24   1059.81    680.28 <
      1416    2   5  13  -1  19222.00  18880.80   2429.92 o
      1417    2  -1  13   1  23261.10  26194.40   3134.07 o
      1418    2   1  13  -1  23696.40  28275.80   3169.87 o
      1419    2   1  13   1  22435.50  26342.40   3143.62 o
      1420    2  -1  13  -1  22286.20  22186.70   2888.21 o
      1421    2   5  13   1  14856.60  14720.30   2427.53 o
      1422    2  -2  14   1    487.30   1205.41    950.01 <
      1423    2   2  14  -1    488.35    257.79    355.66 <
      1424    2   2  14   1    401.96    293.60    264.95 <
      1425    2  -2  14  -1    399.05   1129.03    799.63 <
      1426    2   4  14   1    480.32   1680.41    942.85 <
      1427    2   1  15  -1   1938.33   2704.42   1152.90 <
      1428    2   1  15   1   1777.12   1393.98    577.64 <
      1429    2   8   0  -2  21291.70  20499.10   2432.30 o
      1430    2   4   0  -2  57626.40  56317.80   2671.00 o
      1431    2  -2   0   2  54134.70  52283.80   1902.40 o
      1432    2   2   0  -2  53813.70  53453.40   1974.01 o
      1433    2   2   0   2  54828.30  53424.80   1859.44 o
      1434    2   4   0   2  42798.90  41731.10   1530.04 o
      1435    2   8   0   2  16398.10  15372.00   2162.58 o
      1436    2  -7   1   2    255.82    663.57    221.99 <
      1437    2   7   1  -2    293.10    594.35    300.76 <
      1438    2  -5   1   2    879.26    632.54    152.76 o
      1439    2   5   1  -2    967.10   1038.32    331.79 o
      1440    2  -1   1   2   2840.07   2549.27    257.79 o
      1441    2   1   1  -2   2974.62   2561.20    322.24 o
      1442    2   1   1   2    974.40   1112.32    291.21 o
      1443    2  -1   1  -2    995.43    928.53    255.40 o
      1444    2   5   1   2   1103.15   1174.38    212.44 o
      1445    2  -5   1  -2   1084.01    663.57    269.73 <
      1446    2   7   1   2    297.09    291.21    255.40 <
      1447    2  -8   2   2    513.52   1038.32    396.23 <
      1448    2   8   2  -2    637.67   1403.53    537.06 <
      1449    2  -4   2   2    577.31    453.52    190.96 <
      1450    2   4   2  -2    542.93    477.39    190.96 <
      1451    2  -2   2   2   1567.28   1828.41    243.47 o
      1452    2   2   2  -2   1647.47   2016.97    288.82 o
      1453    2   2   2   2    243.77    443.97    159.93 <
      1454    2  -2   2  -2    419.96    580.03    269.73 <
      1455    2   4   2   2    442.53    594.35    128.90 o
      1456    2  -4   2  -2    510.97    768.60    317.46 <
      1457    2   8   2   2    425.70    377.14    405.78 <
      1458    2  -7   3   2  22277.40  24208.50   2219.87 o
      1459    2   7   3  -2  22474.90  23017.40   1687.58 o
      1460    2  -5   3   2  25619.90  25428.20    973.88 o
      1461    2   5   3  -2  25113.60  27120.60   1494.23 o
      1462    2  -1   3   2  37492.70  35916.50   1019.23 o
      1463    2   1   3  -2  37549.00  34687.20    983.42 o
      1464    2   1   3   2  27265.50  25492.70    821.11 o
      1465    2  -1   3  -2  28089.70  24256.20   1525.26 o
      1466    2   5   3   2  21005.00  23681.00   1248.38 o
      1467    2  -5   3  -2  21898.10  20869.10   1747.25 o
      1468    2   7   3   2  17760.40  18417.70   1558.68 o
      1469    2  -7   3  -2  18381.30  19002.50   1761.57 o
      1470    2  -8   4   2   5382.82   5306.20   1114.71 o
      1471    2   8   4  -2   5357.96   5043.63    859.30 o
      1472    2  -4   4   2  10945.00  10848.70    601.51 o
      1473    2   4   4  -2  11008.20  10949.00    887.95 o
      1474    2  -2   4   2  13263.90  13269.10    880.78 o
      1475    2   2   4  -2  13262.30  11624.50    656.41 o
      1476    2   2   4   2  15268.30  14584.30    821.11 o
      1477    2  -2   4  -2  15042.20  14624.90    854.53 o
      1478    2   4   4   2   8688.01   8585.87    448.75 o
      1479    2  -4   4  -2   8839.80   9822.31   1265.08 o
      1480    2   8   4   2   4261.63   3785.71    835.43 o
      1481    2  -7   5   2   2567.80   3088.72    899.88 o
      1482    2   7   5  -2   2395.05   2090.97    558.55 o
      1483    2  -5   5   2   3818.31   4492.24    603.90 o
      1484    2   5   5  -2   3675.10   4310.84    603.90 o
      1485    2  -1   5   2   3116.16   3993.37    510.81 o
      1486    2   1   5  -2   2814.73   3453.92    348.49 o
      1487    2   1   5   2   4123.98   4415.86    790.08 o
      1488    2  -1   5  -2   4380.13   4525.66    441.59 o
      1489    2   5   5   2   2407.40   2962.21    458.30 o
      1490    2  -5   5  -2   2617.85   2993.24    537.06 o
      1491    2   7   5   2   1708.53   1546.75    484.55 o
      1492    2  -7   5  -2   1829.39   1334.31    482.16 <
      1493    2  -8   6   2   8229.14   7590.51   1532.42 o
      1494    2   8   6  -2   8462.69   9927.33   1203.02 o
      1495    2  -4   6   2  20353.90  21874.00   1119.48 o
      1496    2   4   6  -2  20843.50  20618.50   1260.31 o
      1497    2  -2   6   2  19567.40  20250.90   1250.76 o
      1498    2   2   6  -2  19647.90  20327.30    981.04 o
      1499    2   2   6   2  20882.40  21203.30    954.78 o
      1500    2  -2   6  -2  20204.80  20043.20   1098.00 o
      1501    2   4   6   2  16329.00  18909.40   1012.07 o
      1502    2  -4   6  -2  16201.20  17637.20   1933.43 o
      1503    2   8   6   2   6606.08   7098.80   1460.81 o
      1504    2  -7   7   2  11984.20  12099.50   1966.85 o
      1505    2   7   7  -2  12238.20  12209.30   1317.60 o
      1506    2  -5   7   2  19574.30  21382.30   1384.43 o
      1507    2   5   7  -2  19879.30  20499.10   1415.46 o
      1508    2  -1   7   2  26898.50  25788.60   1229.28 o
      1509    2   1   7  -2  27128.50  24893.50   1155.29 o
      1510    2   1   7   2  22742.60  24812.40   2131.55 o
      1511    2  -1   7  -2  23074.10  21888.40   1140.96 o
      1512    2   5   7   2  16955.90  16429.40   1365.34 o
      1513    2  -5   7  -2  17080.50  15467.50   1317.60 o
      1514    2   7   7   2  10041.30  10228.10   1238.83 o
      1515    2  -7   7  -2  10215.00   8306.59   1608.81 o
      1516    2  -8   8   2   1897.78   1200.64    625.38 <
      1517    2   8   8  -2   2089.04   2179.29   1047.87 <
      1518    2  -4   8   2   2202.24   1909.56    763.83 <
      1519    2   4   8  -2   2097.16   2119.61    577.64 o
      1520    2  -2   8   2   3730.81   3948.02    541.84 o
      1521    2   2   8  -2   3885.98   4215.36    549.00 o
      1522    2   2   8   2   2345.51   3735.58    663.57 o
      1523    2  -2   8  -2   2458.76   2320.12    389.07 o
      1524    2   4   8   2   1683.68   2439.47    427.26 o
      1525    2  -4   8  -2   1822.80   1441.72    429.65 o
      1526    2  -7   9   2   2152.01   1952.53    811.56 <
      1527    2   7   9  -2   2105.20   2764.09    627.77 o
      1528    2  -5   9   2   2557.20   2883.44    916.59 o
      1529    2   5   9  -2   2517.10   2735.45    806.79 o
      1530    2  -1   9   2   3630.25   4349.03    589.58 o
      1531    2   1   9  -2   3520.55   3663.97    520.36 o
      1532    2   1   9   2   2590.26   2821.38    880.78 o
      1533    2  -1   9  -2   2746.38   2511.07    412.94 o
      1534    2   5   9   2   2291.64   2780.80    584.80 o
      1535    2  -5   9  -2   2360.25   2153.03    895.11 <
      1536    2  -7   9  -2   1894.32   1931.04    759.05 <
      1537    2  -4  10   2  26166.40  25836.40   1830.79 o
      1538    2   4  10  -2  26424.30  26084.60   1546.75 o
      1539    2  -2  10   2  30352.00  31214.20   1627.90 o
      1540    2   2  10  -2  30223.40  30956.40   1627.90 o
      1541    2   2  10   2  29443.60  35866.30   3026.66 o
      1542    2  -2  10  -2  29391.70  29782.00   1656.55 o
      1543    2   4  10   2  22476.70  27915.40   2243.74 o
      1544    2  -4  10  -2  22591.40  20234.20   2647.13 o
      1545    2   7  11  -2    181.76    716.09    417.72 <
      1546    2  -5  11   2    487.88    439.20    744.73 <
      1547    2   5  11  -2    466.49   1245.99    484.55 <
      1548    2  -1  11   2    199.81    147.99    436.81 <
      1549    2   1  11  -2    149.90     42.97    136.06 <
      1550    2   1  11   2    238.94    463.07    694.60 <
      1551    2  -1  11  -2    284.29    253.02    312.69 <
      1552    2   5  11   2    280.11    642.09    532.29 <
      1553    2  -5  11  -2    329.38    837.82    728.02 <
      1554    2  -4  12   2     53.70    398.62    498.87 <
      1555    2   4  12  -2     92.02    362.82    284.05 <
      1556    2  -2  12   2     45.67    119.35    257.79 <
      1557    2   2  12  -2     79.31    384.30    248.24 <
      1558    2   2  12   2    196.07     11.93    479.78 <
      1559    2  -2  12  -2    246.30   -331.79    417.72 <
      1560    2  -4  12  -2     68.87   -276.89    214.83 <
      1561    2  -1  13   2  22612.30  24893.50   3138.84 o
      1562    2   1  13  -2  22902.30  24210.90   3038.59 o
      1563    2   1  13   2  21282.40  22177.20   2878.66 o
      1564    2  -1  13  -2  21247.20  18904.70   2745.00 o
      1565    2  -2  14   2    601.59    840.21    611.06 <
      1566    2   2  14  -2    569.04    546.61    470.23 <
      1567    2   2  14   2    730.62    560.93    713.70 <
      1568    2   1  15  -2   1117.54    921.36    494.10 <
      1569    2   1  15   2   1143.05   2033.68   1033.55 <
      1570    2   8   0  -3  14222.90  15720.50   2162.58 o
      1571    2  -4   0   3  29521.20  29641.20   2014.59 o
      1572    2   4   0  -3  27804.80  28464.40   1978.78 o
      1573    2  -2   0   3  36608.20  35100.10   1723.38 o
      1574    2   2   0  -3  35077.00  34699.10   1737.70 o
      1575    2   2   0   3  39892.50  39356.10   1966.85 o
      1576    2   4   0   3  38682.50  37639.90   1635.06 o
      1577    2   8   0   3  14140.00  14615.30   2179.29 o
      1578    2  -7   1   3     27.50   -133.67    119.35 <
      1579    2   7   1  -3      6.93    601.51    379.52 <
      1580    2  -5   1   3     87.47    274.50    183.79 <
      1581    2   5   1  -3    126.09    315.08    210.05 <
      1582    2  -1   1   3     30.33    150.38    126.51 <
      1583    2   1   1   3    849.28    997.75    346.11 <
      1584    2   5   1   3    213.43    281.66    131.28 <
      1585    2   7   1   3     13.70    219.60    312.69 <
      1586    2  -8   2   3    867.20   1303.28    599.12 <
      1587    2   8   2  -3    781.56    708.92    284.05 <
      1588    2  -4   2   3   1572.11   2090.97    534.68 o
      1589    2   4   2  -3   1483.47   1584.94    336.56 o
      1590    2  -2   2   3    468.86    909.43    286.43 o
      1591    2   2   2  -3    496.64    790.08    193.34 o
      1592    2   2   2   3   1087.17   1243.60    236.31 o
      1593    2  -2   2  -3   1120.80   1038.32    291.21 o
      1594    2   4   2   3    817.72    940.46    188.57 o
      1595    2  -4   2  -3    892.15    816.34    260.18 o
      1596    2   8   2   3    831.49    563.32    329.40 <
      1597    2  -7   3   3  15839.50  17467.70   1245.99 o
      1598    2   7   3  -3  16103.40  15195.30   1398.75 o
      1599    2  -5   3   3  17815.40  17811.40    861.69 o
      1600    2   5   3  -3  18030.10  16689.60   1207.80 o
      1601    2  -1   3   3  31910.60  30997.00   1055.03 o
      1602    2   1   3  -3  32013.60  30335.80   1136.19 o
      1603    2   1   3   3  42825.70  39716.50   1281.79 o
      1604    2  -1   3  -3  42833.50  41530.60   2186.45 o
      1605    2   5   3   3  21500.60  20807.10    928.53 o
      1606    2  -5   3  -3  21280.00  19489.50   1761.57 o
      1607    2   7   3   3  15983.80  16080.90   1503.78 o
      1608    2  -8   4   3   3527.03   3728.42    952.39 o
      1609    2   8   4  -3   3597.40   4124.65    828.27 o
      1610    2  -4   4   3   5537.15   5315.74    451.13 o
      1611    2   4   4  -3   5319.80   5435.09    642.09 o
      1612    2  -2   4   3  12138.00  11357.10    718.47 o
      1613    2   2   4  -3  12261.30  12884.80    902.27 o
      1614    2   2   4   3  11309.00  11068.30    792.47 o
      1615    2  -2   4  -3  11312.90  11261.60   1250.76 o
      1616    2   4   4   3   7852.23   7884.10    608.67 o
      1617    2  -4   4  -3   7827.23   8242.15   1186.32 o
      1618    2   8   4   3   3204.82   2859.57    899.88 o
      1619    2  -7   5   3   3224.94   2933.56    921.36 o
      1620    2   7   5  -3   3066.33   2346.37    577.64 o
      1621    2  -5   5   3   5165.54   5279.94    651.64 o
      1622    2   5   5  -3   4989.22   4898.03    663.57 o
      1623    2   1   5  -3   8542.06   8311.37    577.64 o
      1624    2  -1   5  -3   5812.18   6807.59   1016.84 o
      1625    2   5   5   3   5085.92   4804.94    389.07 o
      1626    2  -5   5  -3   4605.18   6361.23   1176.77 o
      1627    2   7   5   3   3211.08   2594.62    591.96 o
      1628    2  -7   5  -3   2951.15   3079.17    866.46 o
      1629    2  -8   6   3   5768.51   7912.75   1580.16 o
      1630    2   8   6  -3   5413.75   6595.15    997.75 o
      1631    2  -4   6   3  10613.90   8917.65    995.36 o
      1632    2   4   6  -3   9752.69  10524.10   1226.89 o
      1633    2  -2   6   3  12813.80  12032.60   1045.49 o
      1634    2   2   6  -3  12375.70  11373.80    735.18 o
      1635    2   2   6   3  13559.20  14128.40    802.02 o
      1636    2  -2   6  -3  13723.40  12426.50   1565.84 o
      1637    2   4   6   3  13274.80  14393.30    938.07 o
      1638    2  -4   6  -3  13535.00  12595.90   1675.64 o
      1639    2   8   6   3   5318.83   5566.37   1303.28 o
      1640    2  -7   7   3   8462.66   7024.80   1553.91 o
      1641    2   7   7  -3   8305.37   8652.70   1076.52 o
      1642    2  -5   7   3  13354.90  14257.30   1250.76 o
      1643    2   5   7  -3  13515.20  13386.00   1145.74 o
      1644    2  -1   7   3  17595.20  17310.20   1281.79 o
      1645    2   1   7  -3  17653.80  16641.80    909.43 o
      1646    2   1   7   3  22026.30  23115.20   1522.88 o
      1647    2  -1   7  -3  22441.50  20962.20   2055.17 o
      1648    2   5   7   3  14216.00  13770.30   1274.63 o
      1649    2  -5   7  -3  14575.40  13307.30   1880.92 o
      1650    2   7   7   3   8137.69   8435.49   1432.17 o
      1651    2  -7   7  -3   8202.46   8686.12   1620.74 o
      1652    2  -8   8   3   2219.96   1806.92    926.14 <
      1653    2   8   8  -3   2101.28   2401.27    887.95 <
      1654    2  -4   8   3   2887.72   2384.57    541.84 o
      1655    2   4   8  -3   2687.82   2415.60    580.03 o
      1656    2  -2   8   3   3000.89   3248.64    491.71 o
      1657    2   2   8  -3   3039.60   2955.05    427.26 o
      1658    2   2   8   3   3618.63   4272.65   1012.07 o
      1659    2  -2   8  -3   3600.44   3384.70    873.63 o
      1660    2   4   8   3   2420.28   2425.14    427.26 o
      1661    2  -4   8  -3   2553.14   1773.51    749.50 <
      1662    2  -7   9   3   1294.72   2248.51    959.55 <
      1663    2   7   9  -3   1304.86    897.49    718.47 <
      1664    2  -5   9   3   1481.37   1864.21   1007.29 <
      1665    2   5   9  -3   1606.69   1661.32    639.70 <
      1666    2  -1   9   3   2507.54   2219.87    439.20 o
      1667    2   1   9  -3   2404.06   2410.82    319.85 o
      1668    2   1   9   3   3333.77   4229.68    971.49 o
      1669    2  -1   9  -3   3464.19   3365.60    930.91 o
      1670    2   5   9   3   1868.23   2336.83    942.85 <
      1671    2  -5   9  -3   1868.59   2088.58    892.72 <
      1672    2  -7   9  -3   1228.96   2446.63   1171.99 <
      1673    2  -4  10   3  18704.50  17112.10   1544.36 o
      1674    2   4  10  -3  18301.30  19475.10   1709.06 o
      1675    2  -2  10   3  25169.30  29648.30   3220.00 o
      1676    2   2  10  -3  25009.30  25614.40   1389.21 o
      1677    2   2  10   3  25297.40  30035.00   2914.47 o
      1678    2  -2  10  -3  25481.10  26313.80   2821.38 o
      1679    2   4  10   3  20929.00  24626.20   2305.80 o
      1680    2  -4  10  -3  20756.90  20444.20   2620.87 o
      1681    2  -5  11   3    947.27    689.83    570.48 <
      1682    2   5  11  -3    947.22    861.69    241.08 o
      1683    2  -1  11   3   1154.41   1024.00    704.15 <
      1684    2   1  11  -3   1132.51   1164.83    372.36 o
      1685    2   1  11   3    820.92    236.31    291.21 <
      1686    2  -1  11  -3    825.78   1663.71    685.05 <
      1687    2   5  11   3   1012.63   3072.01   1062.19 <
      1688    2  -5  11  -3    925.59   1121.87    778.15 <
      1689    2  -4  12   3    206.13    303.14    403.39 <
      1690    2   4  12  -3    187.25    -57.29    224.37 <
      1691    2  -2  12   3     64.17   -319.85    322.24 <
      1692    2   2  12  -3     50.20    594.35    646.86 <
      1693    2   2  12   3     64.77    217.21    279.27 <
      1694    2  -2  12  -3     55.44    716.09    868.85 <
      1695    2  -4  12  -3     13.04    420.10    646.86 <
      1696    2  -1  13   3  18206.90  18663.60   2735.45 o
      1697    2   1  13  -3  18399.80  18615.80   2580.30 o
      1698    2   1  13   3  19911.90  23177.30   2986.08 o
      1699    2  -1  13  -3  19859.30  22485.10   2978.92 o
      1700    2   2  14  -3    464.18   1522.88    878.40 <
      1701    2   2  14   3    409.00    164.70    830.66 <
      1702    2   1  15   3   1315.63   1136.19    892.72 <
      1703    2   8   0  -4  16203.60  18506.00   2382.18 o
      1704    2  -4   0   4  49337.50  53911.70   2818.99 o
      1705    2   4   0  -4  49599.10  54592.00   2895.37 o
      1706    2  -2   0   4  65621.40  65987.30   2668.61 o
      1707    2   2   0   4  63148.80  63082.40   2869.12 o
      1708    2   4   0   4  39256.40  36549.00   1780.67 o
      1709    2  -7   1   4    215.80    649.25    401.01 <
      1710    2   7   1  -4    258.47    479.78    312.69 <
      1711    2  -5   1   4   1459.11   2281.93    744.73 o
      1712    2   5   1  -4   1590.64   1224.51    317.46 o
      1713    2  -1   1   4   3441.09   3427.66    398.62 o
      1714    2   1   1   4   1366.06   1035.94    443.97 <
      1715    2   5   1   4    526.31    785.31    229.15 o
      1716    2   7   1   4     60.71    243.47    248.24 <
      1717    2  -8   2   4    332.55   1754.41    969.10 <
      1718    2   8   2  -4    319.46    417.72    288.82 <
      1719    2  -4   2   4    302.01    348.49    212.44 <
      1720    2   4   2  -4    461.83    221.99    114.57 <
      1721    2  -2   2   4    368.96    594.35    202.89 <
      1722    2   2   2  -4    621.35    558.55    210.05 <
      1723    2   2   2   4    589.46    821.11    429.65 <
      1724    2   4   2   4   1350.71   2090.97    334.17 o
      1725    2   8   2   4    515.94     45.35    291.21 <
      1726    2  -7   3   4  17373.80  18697.00   2260.44 o
      1727    2   7   3  -4  17025.80  19888.10   1620.74 o
      1728    2  -5   3   4  23908.90  25824.40   1661.32 o
      1729    2   5   3  -4  23288.10  24743.10   1515.71 o
      1730    2  -1   3   4  48538.80  49975.60   1656.55 o
      1731    2   5   3   4  20199.70  19821.30    983.42 o
      1732    2   7   3   4  13718.10  11786.80   1382.05 o
      1733    2  -8   4   4   4433.06   4761.97   1188.70 o
      1734    2   8   4  -4   4485.78   4434.96    830.66 o
      1735    2  -4   4   4  10224.80   9495.30    782.92 o
      1736    2   4   4  -4   9951.40   9385.50    885.56 o
      1737    2  -2   4   4  16663.80  15715.70   1047.87 o
      1738    2   2   4  -4  16509.20  15992.60   1069.35 o
      1739    2   2   4   4  14565.80  13464.80    930.91 o
      1740    2  -2   4  -4  14395.20  13579.40   1534.81 o
      1741    2   4   4   4   6592.88   6186.98    565.71 o
      1742    2  -4   4  -4   6629.47   5306.20   1038.32 o
      1743    2   8   4   4   3055.08   2823.76    952.39 <
      1744    2  -7   5   4   1964.96   3341.73   1162.45 <
      1745    2   7   5  -4   1681.35   1847.50    494.10 o
      1746    2  -5   5   4   2137.82   2861.96    570.48 o
      1747    2   5   5  -4   2010.98   2227.03    496.49 o
      1748    2  -1   5   4   2590.43   2382.18    322.24 o
      1749    2   1   5   4   4339.33   5645.14   1043.10 o
      1750    2  -1   5  -4   4297.41   4418.25    852.14 o
      1751    2   5   5   4   3143.52   2838.09    417.72 o
      1752    2  -5   5  -4   3118.61   2561.20    718.47 o
      1753    2   7   5   4   2178.11   3215.22    711.31 o
      1754    2  -7   5  -4   2187.53   1319.98    575.26 <
      1755    2  -8   6   4   6591.37   9177.83   1747.25 o
      1756    2   8   6  -4   6641.84   7607.22   1565.84 o
      1757    2  -4   6   4  18649.60  18725.60   1429.78 o
      1758    2   4   6  -4  18721.10  18279.30   1561.07 o
      1759    2  -2   6   4  23744.50  21573.30   1214.96 o
      1760    2   2   6  -4  23626.50  26149.10   1238.83 o
      1761    2   2   6   4  22852.60  23499.50   1288.95 o
      1762    2  -2   6  -4  22170.40  22485.10   2102.91 o
      1763    2   4   6   4  14399.80  14264.40   1014.45 o
      1764    2  -4   6  -4  13958.20  14813.40   1883.31 o
      1765    2  -7   7   4   9663.97   9702.96   1978.78 o
      1766    2   7   7  -4   9607.74   9650.45   1186.32 o
      1767    2  -5   7   4  18116.60  17553.60   1448.88 o
      1768    2   5   7  -4  18336.20  16813.70   1685.19 o
      1769    2  -1   7   4  29122.80  28345.10   1794.99 o
      1770    2   1   7  -4  29323.40  28493.00   2353.53 o
      1771    2   1   7   4  25533.50  21575.70   2224.64 o
      1772    2  -1   7  -4  25741.40  25626.30   2272.38 o
      1773    2   5   7   4  14666.90  15257.40   1530.04 o
      1774    2  -5   7  -4  14440.00  14589.10   2014.59 o
      1775    2  -7   7  -4   7578.69   7017.64   1537.20 o
      1776    2  -8   8   4   1428.76   2088.58   1169.61 <
      1777    2   8   8  -4   1402.53   1866.60    816.34 <
      1778    2  -4   8   4   1615.24   1155.29    429.65 <
      1779    2   4   8  -4   1663.00   2234.19    601.51 o
      1780    2  -2   8   4   2493.67   2601.78    546.61 o
      1781    2   2   8  -4   2777.33   2169.74    338.95 o
      1782    2   2   8   4   2930.99   2902.53    778.15 o
      1783    2  -2   8  -4   2841.46   3943.25   1055.03 o
      1784    2   4   8   4   2698.77   3107.81    486.94 o
      1785    2  -4   8  -4   2628.25   2136.32    880.78 <
      1786    2  -7   9   4   1792.43   1821.24   1140.96 <
      1787    2   7   9  -4   1710.81   2005.04    854.53 <
      1788    2  -5   9   4   2702.33   2649.52   1100.39 <
      1789    2   5   9  -4   2689.57   2329.67    611.06 o
      1790    2  -1   9   4   4678.31   4537.60   1095.61 o
      1791    2   1   9  -4   4714.63   4778.68   1086.06 o
      1792    2   1   9   4   3472.56   2768.86    861.69 o
      1793    2  -1   9  -4   3670.67   4652.17   1152.90 o
      1794    2  -5   9  -4   2002.27   2000.27    825.89 <
      1795    2  -4  10   4  23657.60  19429.80   2771.25 o
      1796    2   4  10  -4  23506.40  22740.50   1730.54 o
      1797    2  -2  10   4  31448.70  29552.90   3191.36 o
      1798    2   2  10  -4  31168.20  27886.80   1446.49 o
      1799    2   2  10   4  29705.10  29941.90   3005.17 o
      1800    2  -2  10  -4  29393.20  28741.30   2976.53 o
      1801    2  -4  10  -4  20071.00  21690.20   2718.74 o
      1802    2  -5  11   4    254.92    685.05    725.63 <
      1803    2  -1  11   4    172.29   1296.12    878.40 <
      1804    2   1  11  -4    126.60    883.17    706.54 <
      1805    2   1  11   4    319.82   1059.81    549.00 <
      1806    2  -1  11  -4    337.52    983.42    694.60 <
      1807    2  -4  12   4    132.31   -303.14    398.62 <
      1808    2  -2  12   4    168.88    -50.13    458.30 <
      1809    2   2  12  -4    271.07    -62.06    384.30 <
      1810    2   2  12   4    193.32    202.89    338.95 <
      1811    2  -2  12  -4    276.29   1024.00    828.27 <
      1812    2  -1  13   4  22980.40  21227.20   2916.86 o
      1813    2   1  13  -4  23313.70  25234.90   3072.01 o
      1814    2   1  13   4  22115.20  24764.60   3186.58 o
      1815    2  -1  13  -4  21975.00  24762.20   3122.13 o
      1816    2   2  14  -4    612.94   1530.04    902.27 <
      1817    2   2  14   4    562.99    494.10    551.39 <
      1818    2   8   0  -5  14217.90  15441.20   2224.64 o
      1819    2  -4   0   5  35033.90  32484.00   2322.50 o
      1820    2   4   0  -5  34522.40  35560.80   2458.56 o
      1821    2  -2   0   5  34528.20  34391.20   2107.68 o
      1822    2   2   0   5  24268.40  24442.40   2040.84 o
      1823    2   4   0   5  21234.70  21561.30   1472.75 o
      1824    2  -7   1   5    134.04    295.98    303.14 <
      1825    2   7   1  -5     86.36      9.55    202.89 <
      1826    2   5   1  -5    121.82     76.38    136.06 <
      1827    2  -1   1   5    102.87    272.11    179.02 <
      1828    2   1   1   5     35.63    -14.32    109.80 <
      1829    2   5   1   5     11.12    549.00    231.53 <
      1830    2   7   1   5     19.44    546.61    412.94 <
      1831    2  -8   2   5    706.69    396.23    603.90 <
      1832    2   8   2  -5    791.09    852.14    424.88 <
      1833    2  -4   2   5   1651.87   2269.99    429.65 o
      1834    2   4   2  -5   1725.35   2095.74    412.94 o
      1835    2  -2   2   5   2729.04   3093.49    458.30 o
      1836    2   2   2   5   2833.53   3036.20    766.21 o
      1837    2   4   2   5   1334.29   1618.35    338.95 o
      1838    2  -7   3   5  16921.60  16808.90   2427.53 o
      1839    2   7   3  -5  17431.80  17742.20   1582.55 o
      1840    2  -5   3   5  20284.00  20842.90   1415.46 o
      1841    2   5   3  -5  20521.70  22704.70   1515.71 o
      1842    2  -1   3   5  29894.20  31266.70   1413.08 o
      1843    2   1   3   5  25809.10  25263.50   2200.77 o
      1844    2   5   3   5  11920.30  12655.60   1260.31 o
      1845    2   7   3   5   9714.35   8330.46   1193.48 o
      1846    2  -8   4   5   3601.50   5427.93   1501.39 o
      1847    2   8   4  -5   3506.64   4795.39   1269.86 o
      1848    2  -4   4   5   6197.17   6864.88    770.99 o
      1849    2   4   4  -5   5966.98   6738.37   1021.62 o
      1850    2  -2   4   5   7572.06   7148.92    589.58 o
      1851    2   2   4   5   5024.20   4776.29    587.19 o
      1852    2   4   4   5   3791.51   4000.53    570.48 o
      1853    2  -7   5   5   2703.65   3289.22   1093.22 o
      1854    2   7   5  -5   2785.39   2847.63    646.86 o
      1855    2  -5   5   5   5287.98   4757.20    622.99 o
      1856    2   5   5  -5   5473.09   5652.30    957.17 o
      1857    2  -1   5   5   9850.42   9791.28    763.83 o
      1858    2   1   5   5   8502.09   8001.06    513.20 o
      1859    2  -1   5  -5   8193.29   6406.58   1133.80 o
      1860    2   5   5   5   3833.82   3372.76    742.34 o
      1861    2  -8   6   5   5950.37   6991.38   1873.76 o
      1862    2   8   6  -5   5493.50   7516.51   1534.81 o
      1863    2  -4   6   5  12293.90  12486.10    983.42 o
      1864    2   4   6  -5  11859.00  12092.30   1293.73 o
      1865    2  -2   6   5  11397.50  11378.60   1546.75 o
      1866    2   2   6   5   8289.38   8103.70    565.71 o
      1867    2  -2   6  -5   8059.68   7225.31   1308.05 o
      1868    2   4   6   5   7456.84   7182.34    938.07 o
      1869    2  -4   6  -5   7477.41   8158.60   1434.56 o
      1870    2  -7   7   5   8844.85  10216.20   2222.25 o
      1871    2   7   7  -5   8735.35  10473.90   1675.64 o
      1872    2  -5   7   5  13588.00  13180.80   1391.59 o
      1873    2   5   7  -5  13738.10  14336.00   1563.45 o
      1874    2  -1   7  -5  14445.40  12667.60   1778.28 o
      1875    2  -5   7  -5   8771.24   8132.35   1577.78 o
      1876    2  -4   8   5   3017.14   2530.17    871.24 <
      1877    2   4   8  -5   3050.14   2904.92    575.26 o
      1878    2  -2   8   5   4777.74   4272.65   1269.86 o
      1879    2   2   8   5   4420.44   4709.46   1174.38 o
      1880    2  -2   8  -5   4439.56   3754.68   1069.35 o
      1881    2   4   8   5   2335.05   2238.96    723.25 o
      1882    2  -4   8  -5   2547.36   1911.95    790.08 <
      1883    2  -5   9   5   1754.77   1921.50    835.43 <
      1884    2   5   9  -5   1802.32   2186.45    591.96 o
      1885    2  -1   9   5   2153.97   1496.62    926.14 <
      1886    2   1   9  -5   2085.77   1152.90    558.55 <
      1887    2   1   9   5   1740.09   1229.28    618.22 <
      1888    2  -1   9  -5   1798.52   2033.68    701.76 <
      1889    2  -5   9  -5    965.81   1868.98    883.17 <
      1890    2  -4  10   5  19206.40  19224.50   2909.70 o
      1891    2  -2  10   5  22300.80  18809.20   2628.03 o
      1892    2   2  10  -5  22357.90  21769.00   2437.08 o
      1893    2   2  10   5  17692.80  17599.00   2336.83 o
      1894    2  -2  10  -5  17659.20  18907.00   2501.53 o
      1895    2  -4  10  -5  13557.20  15749.10   2465.72 o
      1896    2  -1  11   5   1484.90   2224.64   1086.06 <
      1897    2   1  11  -5   1476.36   1444.11    663.57 <
      1898    2   1  11   5   1357.34   1021.62    508.42 <
      1899    2  -1  11  -5   1358.43   1181.54    840.21 <
      1900    2  -2  12   5    222.48    343.72    436.81 <
      1901    2   2  12  -5    154.42    665.96    482.16 <
      1902    2   2  12   5    263.58   3172.26   1666.09 <
      1903    2  -2  12  -5    197.36    465.46    494.10 <
      1904    2  -1  13   5  16490.00  21239.10   3344.12 o
      1905    2   1  13  -5  16807.80  15431.60   2575.52 o
      1906    2   1  13   5  15499.40  17412.80   2833.31 o
      1907    2   8   0  -6  15039.70  17097.70   2415.60 o
      1908    2  -4   0   6  30127.00  31156.90   2432.30 o
      1909    2   4   0  -6  30702.30  34618.00   2568.36 o
      1910    2  -2   0   6  33745.50  36644.50   2425.14 o
      1911    2   2   0   6  27494.00  28001.30   2444.24 o
      1912    2   4   0   6  21018.10  22007.70   1623.13 o
      1913    2   7   1  -6     94.19    532.29    401.01 <
      1914    2   5   1  -6    646.21    835.43    284.05 <
      1915    2  -1   1   6    684.43    725.63    243.47 <
      1916    2   1   1   6   1139.54   1250.76    520.36 <
      1917    2   5   1   6    804.77   1291.34    377.14 o
      1918    2   7   1   6    164.55    365.20    334.17 <
      1919    2  -8   2   6    539.22    599.12    747.12 <
      1920    2   8   2  -6    610.45    -93.09    384.30 <
      1921    2  -4   2   6   1181.20   1334.31    568.09 <
      1922    2   4   2  -6   1208.99   1229.28    508.42 <
      1923    2  -2   2   6    574.50    759.05    253.02 <
      1924    2   2   2   6    150.41   -257.79    190.96 <
      1925    2   4   2   6    169.41    415.33    262.57 <
      1926    2  -7   3   6  14878.00  18592.00   2809.44 o
      1927    2   7   3  -6  15170.40  17252.90   1604.03 o
      1928    2  -5   3   6  17741.90  20119.60   2172.13 o
      1929    2   5   3  -6  18023.40  20589.90   2014.59 o
      1930    2  -1   3   6  21565.80  25454.50   1229.28 o
      1931    2   5   3   6  11835.80  14543.70   1415.46 o
      1932    2   7   3   6   8658.54   8588.25   1541.97 o
      1933    2  -8   4   6   3572.02   4871.77   1439.33 o
      1934    2   8   4  -6   3646.97   3905.05   1102.77 o
      1935    2  -4   4   6   5136.23   5993.64    794.85 o
      1936    2   4   4  -6   5023.02   5544.89    930.91 o
      1937    2  -2   4   6   8213.23   8688.51    821.11 o
      1938    2   2   4   6   7455.43   6931.71    890.33 o
      1939    2   4   4   6   4679.23   4819.26    649.25 o
      1940    2  -7   5   6   2206.97   2981.30   1238.83 <
      1941    2   7   5  -6   2128.25   2265.22    797.24 <
      1942    2  -5   5   6   2643.74   3270.12    625.38 o
      1943    2   5   5  -6   2481.73   2733.06    742.34 o
      1944    2  -1   5   6   2412.33   2513.46    377.14 o
      1945    2   1   5   6   1458.33   1799.76    243.47 o
      1946    2   5   5   6    877.64    439.20    202.89 <
      1947    2  -8   6   6   5799.38   7077.31   1985.94 o
      1948    2   8   6  -6   6023.93   6007.96   1317.60 o
      1949    2  -4   6   6  11471.90  11715.20   1327.15 o
      1950    2   4   6  -6  11650.80  11438.30   1279.41 o
      1951    2  -2   6   6  13167.90  11877.50    916.59 o
      1952    2   2   6   6  11543.50  11180.50    689.83 o
      1953    2  -7   7   6   8106.56   9297.18   2360.70 o
      1954    2   7   7  -6   8265.54  10588.50   1749.64 o
      1955    2  -5   7   6  13246.00  12820.30   2401.27 o
      1956    2   5   7  -6  13916.90  14796.70   1608.81 o
      1957    2  -4   8   6   2209.11   2289.09    902.27 <
      1958    2   4   8  -6   2224.09   2904.92    599.12 o
      1959    2  -2   8   6   2124.08   2291.47    947.62 <
      1960    2   2   8   6   1176.51   1644.61    818.72 <
      1961    2  -2   8  -6   1279.63   1444.11    716.09 <
      1962    2  -4   8  -6    965.96   1845.11   1002.52 <
      1963    2  -5   9   6   1831.27   1062.19    346.11 o
      1964    2  -1   9   6   2315.34   2673.39   1112.32 <
      1965    2   1   9   6   2226.43   3332.19   1131.42 <
      1966    2  -1   9  -6   2321.84   3064.85   1002.52 o
      1967    2  -4  10   6  16543.70  15426.90   2599.39 o
      1968    2  -2  10   6  20253.60  18475.00   2778.41 o
      1969    2   2  10   6  17018.60  17312.60   2444.24 o
      1970    2  -2  10  -6  17062.10  12311.90   2193.61 o
      1971    2  -1  11   6    207.73    303.14    408.17 <
      1972    2   1  11   6     75.82    506.03    365.20 <
      1973    2  -1  11  -6    114.12    405.78    250.63 <
      1974    2   2  12   6    246.61   2365.47   1296.12 <
      1975    2   1  13   6  13991.80  13543.60   2558.81 o
      1976    2  -2   0   7  16022.80  18212.40   1919.11 o
      1977    2   4   0   7  13089.50  12588.80   1895.24 o
      1978    2   7   1  -7     23.52    272.11    446.36 <
      1979    2  -1   1   7    253.82    -57.29    260.18 <
      1980    2   5   1   7     55.77      9.55    176.63 <
      1981    2  -8   2   7    569.73   -317.46    818.72 <
      1982    2  -4   2   7    535.78   1835.57    649.25 <
      1983    2  -2   2   7    588.84   1393.98    460.68 o
      1984    2   4   2   7    538.68   1260.31    632.54 <
      1985    2  -7   3   7  10495.40  13195.10   2623.26 o
      1986    2   7   3  -7  11093.30  12216.40   1916.72 o
      1987    2   5   3  -7  11112.90  12030.20   1608.81 o
      1988    2  -1   3   7  16059.20  18205.30   1589.71 o
      1989    2   5   3   7   8282.17   8294.66   1162.45 o
      1990    2  -8   4   7   2359.07   3778.55   1546.75 <
      1991    2  -4   4   7   3611.21   4415.86    911.82 o
      1992    2  -2   4   7   4444.82   5494.76    823.50 o
      1993    2   2   4   7   4177.57   4158.07    732.79 o
      1994    2   4   4   7   2567.66   2735.45    711.31 o
      1995    2  -7   5   7   1958.93   1045.49    802.02 <
      1996    2   7   5  -7   1828.73   2768.86    899.88 o
      1997    2   5   5  -7   2694.34   2508.69    718.47 o
      1998    2  -1   5   7   2332.05   2647.13    451.13 o
      1999    2   1   5   7   2510.04   2324.89    436.81 o
      2000    2  -5   7   7   8148.73   9540.65   2358.31 o
      2001    2   5   7  -7   8330.38   8772.05   1322.37 o
      2002    2  -4   8   7   1333.23   1207.80   1028.78 <
      2003    2  -2   8   7   1687.66    864.08    706.54 <
      2004    2  -1   9   7   1823.51   1845.11    895.11 <
      2005    2   1   9   7   1354.38   2623.26   1047.87 <
      2006    2  -2  10   7  12864.40  14364.70   2659.06 o
      2007    2   2  10   7  11533.00  12171.10   2281.93 o
      2008    2  -1  11   7    346.35   1561.07    802.02 <
      2009    2   1  11   7    393.50    217.21    286.43 <
      2010    2   4   0   8  14835.10  14825.40   2088.58 o
      2011    2   7   1  -8    214.26    577.64    479.78 <
      2012    2  -1   1   8    671.95   1494.23    728.02 <
      2013    2   5   1   8    199.30      7.16    190.96 <
      2014    2  -2   2   8    101.83   -298.37    372.36 <
      2015    2   4   2   8    384.05    477.39    525.13 <
      2016    2   7   3  -8   9117.45  10397.60   1857.05 o
      2017    2  -1   3   8  14713.60  19303.30   1857.05 o
      2018    2   7   5  -8    725.16   1327.15    780.53 <
      2019    2  -1   9   8   1852.98   1250.76    620.61 <
      2020    2   1   9   8   1686.95   2384.57   1109.93 <
      2021    2   2  10   8  11619.60   9528.71   2093.36 o
      2022    2   4   0   9   7834.38   9664.77   1888.08 o
